# Supplementary material for: Characterization of B-box family genes and their expression profiles under abiotic stresses in the Melilotus albus
Source: Front Plant Sci. 2022 Sep 29;13:990929. doi: 10.3389/fpls.2022.990929 (PMC9559383; doi:10.3389/fpls.2022.990929)
Supplement: Supplementary file 1 [file Table_1.XLSX]

## Sheet: Sheet1
Table S1. The BBX protein sequence information in this study
Gene name	Deduced protein sequences
AtBBX01	MLKQESNDIGSGENNRARPCDTCRSNACTVYCHADSAYLCMSCDAQVHSANRVASRHKRVRVCESCERAPAAFLCEADDASLCTACDSEVHSANPLARRHQRVPILPISGNSFSSMTTTHHQSEKTMTDPEKRLVVDQEEGEEGDKDAKEVASWLFPNSDKNNNNQNNGLLFSDEYLNLVDYNSSMDYKFTGEYSQHQQNCSVPQTSYGGDRVVPLKLEESRGHQCHNQQNFQFNIKYGSSGTHYNDNGSINHNAYISSMETGVVPESTACVTTASHPRTPKGTVEQQPDPASQMITVTQLSPMDREARVLRYREKRKTRKFEKTIRYASRKAYAEIRPRVNGRFAKREIEAEEQGFNTMLMYNTGYGIVPSF
AtBBX02	MLKVESNWAQACDTCRSAACTVYCRADSAYLCSSCDAQVHAANRLASRHERVRVCQSCERAPAAFFCKADAASLCTTCDSEIHSANPLARRHQRVPILPISEYSYSSTATNHSCETTVTDPENRLVLGQEEEDEDEAEAASWLLPNSGKNSGNNNGFSIGDEFLNLVDYSSSDKQFTDQSNQYQLDCNVPQRSYGEDGVVPLQIEVSKGMYQEQQNFQLSINCGSWGALRSSNGSLSHMVNVSSMDLGVVPESTTSDATVSNPRSPKAVTDQPPYPPAQMLSPRDREARVLRYREKKKMRKFEKTIRYASRKAYAEKRPRIKGRFAKKKDVDEEANQAFSTMITFDTGYGIVPSF
AtBBX03	MLKEESNESGTWARACDTCRSAACTVYCEADSAYLCTTCDARVHAANRVASRHERVRVCQSCESAPAAFLCKADAASLCTACDAEIHSANPLARRHQRVPILPLSANSCSSMAPSETDADNDEDDREVASWLLPNPGKNIGNQNNGFLFGVEYLDLVDYSSSMDNQFEDNQYTHYQRSFGGDGVVPLQVEESTSHLQQSQQNFQLGINYGFSSGAHYNNNSLKDLNHSASVSSMDISVVPESTASDITVQHPRTTKETIDQLSGPPTQVVQQLTPMEREARVLRYREKKKTRKFDKTIRYASRKAYAEIRPRIKGRFAKRIETEAEAEEIFSTSLMSETGYGIVPSF
AtBBX04	MASSSRLCDSCKSTAATLFCRADAAFLCGDCDGKIHTANKLASRHERVWLCEVCEQAPAHVTCKADAAALCVTCDRDIHSANPLSRRHERVPITPFYDAVGPAKSASSSVNFVDEDGGDVTASWLLAKEGIEITNLFSDLDYPKIEVTSEENSSGNDGVVPVQNKLFLNEDYFNFDLSASKISQQGFNFINQTVSTRTIDVPLVPESGGVTAEMTNTETPAVQLSPAEREARVLRYREKRKNRKFEKTIRYASRKAYAEMRPRIKGRFAKRTDSRENDGGDVGVYGGFGVVPSF
AtBBX05	MDPTWIDSLTRSCEANSNTNHKRKRERETLKHREKKKKRFRERKMASKLCDSCKSATAALYCRPDAAFLCLSCDSKVHAANKLASRHARVWMCEVCEQAPAHVTCKADAAALCVTCDRDIHSANPLARRHERVPVTPFYDSVSSDGSVKHTAVNFLDDCYFSDIDGNGSREEEEEEAASWLLLPNPKTTTTATAGIVAVTSAEEVPGDSPEMNTGQQYLFSDPDPYLDLDYGNVDPKVESLEQNSSGTDGVVPVENRTVRIPTVNENCFEMDFTGGSKGFTYGGGYNCISHSVSSSSMEVGVVPDGGSVADVSYPYGGPATSGADPGTQRAVPLTSAEREARVMRYREKRKNRKFEKTIRYASRKAYAEMRPRIKGRFAKRTDTNESNDVVGHGGIFSG…
AtBBX06	MGFGLESIKSISGGWGAAARSCDACKSVTAAVFCRVDSAFLCIACDTRIHSFTRHERVWVCEVCEQAPAAVTCKADAAALCVSCDADIHSANPLASRHERVPVETFFDSAETAVAKISASSTFGILGSSTTVDLTAVPVMADDLGLCPWLLPNDFNEPAKIEIGTENMKGSSDFMFSDFDRLIDFEFPNSFNHHQNNAGGDSLVPVQTKTEPLPLTNNDHCFDIDFCRSKLSAFTYPSQSVSHSVSTSSIEYGVVPDGNTNNSVNRSTITSSTTGGDHQASSMDREARVLRYREKRKNRKFEKTIRYASRKAYAESRPRIKGRFAKRTETENDDIFLSHVYASAAHAQYGVVPTF
AtBBX07	MGYMCDFCGEQRSMVYCRSDAACLCLSCDRSVHSANALSKRHSRTLVCERCNAQPATVRCVEERVSLCQNCDWSGHNNSNNNNSSSSSTSPQQHKRQTISCYSGCPSSSELASIWSFCLDLAGQSICEQELGMMNIDDDGPTDKKTCNEDKKDVLVGSSSIPETSSVPQGKSSSAKDVGMCEDDFYGNLGMDEVDMALENYEELFGTAFNPSEELFGHGGIDSLFHKHQTAPEGGNSVQPAGSNDSFMSSKTEPIICFASKPAHSNISFSGVTGESSAGDFQECGASSSIQLSGEPPWYPPTLQDNNACSHSVTRNNAVMRYKEKKKARKFDKRVRYASRKARADVRRRVKGRFVKAGEAYDYDPLTPTRSY
AtBBX08	MGYMCDFCGEQRSMVYCRSDAACLCLSCDRNVHSANALSKRHSRTLVCERCNAQPASVRCSDERVSLCQNCDWSGHDGKNSTTTSHHKRQTINCYSGCPSSAELSSIWSFCMDLNISSAEESACEQGMGLMTIDEDGTGEKSGVQKINVEQPETSSAAQGMDHSSVPENSSMAKELGVCEDDFNGNLISDEVDLALENYEELFGSAFNSSRYLFEHGGIGSLFEKDEAHEGSMQQPALSNNASADSFMTCRTEPIICYSSKPAHSNISFSGITGESNAGDFQDCGASSMKQLSREPQPWCHPTAQDIIASSHATTRNNAVMRYKEKKKARKFDKRVRYVSRKERADVRRRVKGRFVKSGEAYDYDPMSPTRSY
AtBBX09	MEARCDFCGTEKALIYCKSDSAKLCLNCDVNVHSANPLSQRHTRSLLCEKCSLQPTAVHCMNENVSLCQGCQWTASNCTGLGHRLQSLNPYSDCPSPSDFGKIWSSTLEPSVTSLVSPFSDTLLQELDDWNGSSTSVVTQTQNLKDYSSFFPMESNLPKVIEEECSGLDLCEGINLDDAPLNFNASNDIIGCSSLDNTKCYEYEDSFKEENNIGLPSLLLPTLSGNVVPNMSLSMSNLTGESNATDYQDCGISPGFLIGDSPWESNVEVSFNPKLRDEAKKRYKQKKSKRMFGKQIRYASRKARADTRKRVKGRFVKSGETFEYDPSLVM
AtBBX10	MEPKCDHCATSQALIYCKSDLAKLCLNCDVHVHSANPLSHRHIRSLICEKCFSQPAAIRCLDEKVSYCQGCHWHESNCSELGHRVQSLNPFSGCPSPTDFNRMWSSILEPPVSGLLSPFVGSFPLNDLNNTMFDTAYSMVPHNISYTQNFSDNLSFFSTESKGYPDMVLKLEEGEEDLCEGLNLDDAPLNFDVGDDIIGCSSEVHIEPDHTVPNCLLIDKTNTSSFTGSNFTVDKALEASPPGQQMNINTGLQLPLSPVLFGQIHPSLNITGENNAADYQDCGMSPGFIMSEAPWETNFEVSCPQARNEAKLRYKEKKLKRSFGKQIRYASRKARADTRKRVKGRFVKAGDSYDYDPSSPTTNN
AtBBX11	MEAEEGHQRDRLCDYCDSSVALVYCKADSAKLCLACDKQVHVANQLFAKHFRSLLCDSCNESPSSLFCETERSVLCQNCDWQHHTASSSLHSRRPFEGFTGCPSVPELLAIVGLDDLTLDSGLLWESPEIVSLNDLIVSGGSGTHNFRATDVPPLPKNRHATCGKYKDEMIRQLRGLSRSEPGCLKFETPDAEIDAGFQFLAPDLFSTCELESGLKWFDQQDHEDFPYCSLLKNLSESDEKPENVDRESSVMVPVSGCLNRCEEETVMVPVITSTRSMTHEINSLERNSALSRYKEKKKSRRYEKHIRYESRKVRAESRTRIRGRFAKAADP
AtBBX12	MGTSTTESVVACEFCGERTAVLFCRADTAKLCLPCDQHVHSANLLSRKHVRSQICDNCSKEPVSVRCFTDNLVLCQECDWDVHGSCSSSATHERSAVEGFSGCPSVLELAAVWGIDLKGKKKEDDEDELTKNFGMGLDSWGSGSNIVQELIVPYDVSCKKQSFSFGRSKQVVFEQLELLKRGFVEGEGEIMVPEGINGGGSISQPSPTTSFTSLLMSQSLCGNGMQWNATNHSTGQNTQIWDFNLGQSRNPDEPSPVETKGSTFTFNNVTHLKNDTRTTNMNAFKESYQQEDSVHSTSTKGQETSKSNNIPAAIHSHKSSNDSCGLHCTEHIAITSNRATRLVAVTNADLEQMAQNRDNAMQRYKEKKKTRRYDKTIRYETRKARAETRLRVKGRFVKA…
AtBBX13	MSSSERVPCDFCGERTAVLFCRADTAKLCLPCDQQVHTANLLSRKHVRSQICDNCGNEPVSVRCFTDNLILCQECDWDVHGSCSVSDAHVRSAVEGFSGCPSALELAALWGLDLEQGRKDEENQVPMMAMMMDNFGMQLDSWVLGSNELIVPSDTTFKKRGSCGSSCGRYKQVLCKQLEELLKSGVVGGDGDDGDRDRDCDREGACDGDGDGEAGEGLMVPEMSERLKWSRDVEEINGGGGGGVNQQWNATTTNPSGGQSSQIWDFNLGQSRGPEDTSRVEAAYVGKGAASSFTINNFVDHMNETCSTNVKGVKEIKKDDYKRSTSGQVQPTKSESNNRPITFGSEKGSNSSSDLHFTEHIAGTSCKTTRLVATKADLERLAQNRGDAMQRYKEKRKTR…
AtBBX14	MMKSLASAVGGKTARACDSCVKRRARWYCAADDAFLCHACDGSVHSANPLARRHERVRLKSASAGKYRHASPPHQATWHQGFTRKARTPRGGKKSHTMVFHDLVPEMSTEDQAESYEVEEQLIFEVPVMNSMVEEQCFNQSLEKQNEFPMMPLSFKSSDEEDDDNAESCLNGLFPTDMELAQFTADVETLLGGGDREFHSIEELGLGEMLKIEKEEVEEEGVVTREVHDQDEGDETSPFEISFDYEYTHKTTFDEGEEDEKEDVMKNVMEMGVNEMSGGIKEEKKEKALMLRLDYESVISTWGGQGIPWTARVPSEIDLDMVCFPTHTMGESGAEAHHHNHFRGLGLHLGDAGDGGREARVSRYREKRRTRLFSKKIRYEVRKLNAEKRPRMKGRFVKR…
AtBBX15	MMKSLANAVGAKTARACDSCVKRRARWYCAADDAFLCQSCDSLVHSANPLARRHERVRLKTASPAVVKHSNHSSASPPHEVATWHHGFTRKARTPRGSGKKNNSSIFHDLVPDISIEDQTDNYELEEQLICQVPVLDPLVSEQFLNDVVEPKIEFPMIRSGLMIEEEEDNAESCLNGFFPTDMELEEFAADVETLLGRGLDTESYAMEELGLSNSEMFKIEKDEIEEEVEEIKAMSMDIFDDDRKDVDGTVPFELSFDYESSHKTSEEEVMKNVESSGECVVKVKEEEHKNVLMLRLNYDSVISTWGGQGPPWSSGEPPERDMDISGWPAFSMVENGGESTHQKQYVGGCLPSSGFGDGGREARVSRYREKRRTRLFSKKIRYEVRKLNAEKRPRMKGR…
AtBBX16	MVVDVESRTASVTGEKMAARGCDACMKRSRASWYCPADDAFLCQSCDASIHSANHLAKRHERVRLQSSSPTETADKTTSVWYEGFRRKARTPRSKSCAFEKLLQIESNDPLVPELGGDEDDGFFSFSSVEETEESLNCCVPVFDPFSDMLIDDINGFCLVPDEVNNTTTNGELGEVEKAIMDDEGFMGFVPLDMDLEDLTMDVESLLEEEQLCLGFKEPNDVGVIKEENKVGFEINCKDLKRVKDEDEEEEEAKCENGGSKDSDREASNDKDRKTSLFLRLDYGAVISAWDNHGSPWKTGIKPECMLGGNTCLPHVVGGYEKLMSSDGSVTRQQGRDGGGSDGEREARVLRYKEKRRTRLFSKKIRYEVRKLNAEQRPRIKGRFVKRTSLLT
AtBBX17	MTSHQNIKISEKIMISKYQEDVKQPRACELCLNKHAVWYCASDDAFLCHVCDESVHSANHVATKHERVCLRTNEISNDVRGGTTLTSVWHSGFRRKARTPRSRYEKKPQQKIDDERRREDPRVPEIGGEVMFFIPEANDDDMTSLVPEFEGFTEMGFFLSNHNGTEETTKQFNFEEEADTMEDLYYNGEEEDKTDGAEACPGQYLMSCKKDYDNVITVSEKTEEIEDCYENNARHRLNYENVIAAWDKQESPRDVKNNTSSFQLVPPGIEEKRVRSEREARVWRYRDKRKNRLFEKKIRYEVRKVNADKRPRMKGRFVRRSLAIDS
AtBBX18	MRILCDACESAAAIVFCAADEAALCCSCDEKVHKCNKLASRHLRVGLADPSNAPSCDICENAPAFFYCEIDGSSLCLQCDMVVHVGGKRTHRRFLLLRQRIEFPGDKPNHADQLGLRCQKASSGRGQESNGNGDHDHNMIDLNSNPQRVHEPGSHNQEEGIDVNNANNHEHE
AtBBX19	MRILCDACENAAAIIFCAADEAALCRPCDEKVHMCNKLASRHVRVGLAEPSNAPCCDICENAPAFFYCEIDGSSLCLQCDMVVHVGGKRTHGRFLLLRQRIEFPGDKPKENNTRDNLQNQRVSTNGNGEANGKIDDEMIDLNANPQRVHEPSSNNNGIDVNNENNHEPAGLVPVGPFKRESEK
AtBBX20	MKIWCAVCDKEEASVFCCADEAALCNGCDRHVHFANKLAGKHLRFSLTSPTFKDAPLCDICGERRALLFCQEDRAILCRECDIPIHQANEHTKKHNRFLLTGVKISASPSAYPRASNSNSAAAFGRAKTRPKSVSSEVPSSASNEVFTSSSSTTTSNCYYGIEENYHHVSDSGSGSGCTGSISEYLMETLPGWRVEDLLEHPSCVSYEDNIITNNNNSESYRVYDGSSQFHHQGFWDHKPFS
AtBBX21	MKIRCDVCDKEEASVFCTADEASLCGGCDHQVHHANKLASKHLRFSLLYPSSSNTSSPLCDICQDKKALLFCQQDRAILCKDCDSSIHAANEHTKKHDRFLLTGVKLSATSSVYKPTSKSSSSSSSNQDFSVPGSSISNPPPLKKPLSAPPQSNKIQPFSKINGGDASVNQWGSTSTISEYLMDTLPGWHVEDFLDSSLPTYGFSKSGDDDGVLPYMEPEDDNNTKRNNNNNNNNNNNTVSLPSKNLGIWVPQIPQTLPSSYPNQYFSQDNNIQFGMYNKETSPEVVSFAPIQNMKQQGQNNKRWYDDGGFTVPQITPPPLSSNKKFRSFW
AtBBX22	MKIQCNVCEAAEATVLCCADEAALCWACDEKIHAANKLAGKHQRVPLSASASSIPKCDICQEASGFFFCLQDRALLCRKCDVAIHTVNPHVSAHQRFLLTGIKVGLESIDTGPSTKSSPTNDDKTMETKPFVQSIPEPQKMAFDHHHHQQQQEQQEGVIPGTKVNDQTSTKLPLVSSGSTTGSIPQWQIEEIFGLTDFDQSYEYMENNGSSKADTSRRGDSDSSSMMRSAEEDGEDNNNCLGGETSWAVPQIQSPPTASGLNWPKHFHHHSVFVPDITSSTPYTGSSPNQRVGKRRRRF
AtBBX23	MKIQCEVCEKAEAEVLCCSDEAVLCKPCDIKVHEANKLFQRHHRVALQKDAASATTASGAPLCDICQERKGYFFCLEDRAMLCNDCDEAIHTCNSHQRFLLSGVQVSDQSLTENSECSTSFSSETYQIQSKVSLNSQYSSEETEAGNSGEIVHKNPSVILSP
AtBBX24	MKIQCDVCEKAPATVICCADEAALCPQCDIEIHAANKLASKHQRLHLNSLSTKFPRCDICQEKAAFIFCVEDRALLCRDCDESIHVANSRSANHQRFLATGIKVALTSTICSKEIEKNQPEPSNNQQKANQIPAKSTSQQQQQPSSATPLPWAVDDFFHFSDIESTDKKGQLDLGAGELDWFSDMGFFGDQINDKALPAAEVPELSVSHLGHVHSYKPMKSNVSHKKPRFETRYDDDDEEHFIVPDLG
AtBBX25	MKIQCDVCEKAPATLICCADEAALCAKCDVEVHAANKLASKHQRLFLDSLSTKFPPCDICLEKAAFIFCVEDRALLCRDCDEATHAPNTRSANHQRFLATGIRVALSSTSCNQEVEKNHFDPSNQQSLSKPPTQQPAAPSPLWATDEFFSYSDLDCSNKEKEQLDLGELDWLAEMGLFGDQPDQEALPVAEVPELSFSHLAHAHSYNRPMKSNVPNKKQRLEYRYDDEEEHFLVPDLG
AtBBX26	MAQVCHTCRHVTAVIHCVTEALNFCLTCDNLRHHNNIHAEHVRYQLCDNCSMYPSILFCYEDGMVLCQSCYSHHYNCATNGHQTQVVFANMNNQHHDHAHMPHVVHHNNNNNHQQQHVGGHQRRAEMFERSCHGDNNCERWMFAMRCELCVASNSNAVVYCPTHNQILCDSCDRMIHSHEDAVPPHSRCKLCVICKRPSRRFLIGGYQFNFPPVHPPAAEGIPVTPPTELPQQDINYDYLDDVDDFSWFGR
AtBBX27	MLCIIIIENMERVCEFCKAYRAVVYCIADTANLCLTCDAKVHSANSLSGRHLRTVLCDSCKNQPCVVRCFDHKMFLCHGCNDKFHGGGSSEHRRRDLRCYTGCPPAKDFAVMWGFRVMDDDDDVSLEQSFRMVKPKVQREGGFILEQILELEKVQLREENGSSSLTERGDPSPLELPKKPEEQLIDLPQTGKELVVDFSHLSSSSTLGDSFWECKSPYNKNNQLWHQNIQDIGVCEDTICSDDDFQIPDIDLTFRNFEEQFGADPEPIADSNNVFFVSSLDKSHEMKTFSSSFNNPIFAPKPASSTISFSSSETDNPYSHSEEVISFCPSLSNNTRQKVITRLKEKKRARVEEKKA
AtBBX28	MGKKCDLCNGVARMYCESDQASLCWDCDGKVHGANFLVAKHTRCLLCSACQSLTPWKATGLRLGPTFSVCESCVALKNAGGGRGNRVLSENRGQEEVNSFESEEDRIREDHGDGDDAESYDDDEEEDEDEEYSDDEDEDDDEDGDDEEAENQVVPWSAAAQVPPVMSSSSSDGGSGGSVTKRTRARENSDLLCSDDEIGSSSAQGSNYSRPLKRSAFKSTVVV
AtBBX29	MGKKKCELCCGVARMYCESDQASLCWDCDGKVHGANFLVAKHMRCLLCSACQSHTPWKASGLNLGPTVSICESCLARKKNNNSSLAGRDQNLNQEEEIIGCNDGAESYDEESDEDEEEEEVENQVVPAAVEQELPVVSSSSSVSSGEGDQVVKRTRLDLDLNLSDEENQSRPLKRLSRDEGLSRSTVVMNSSIVKLHGGRRKAEGCDTSSSSSFY
AtBBX30	MCRGFEKEEERRSDNGGCQRLCTESHKAPVSCELCGENATVYCEADAAFLCRKCDRWVHSANFLARRHLRRVICTTCRKLTRRCLVGDNFNVVLPEIRMIARIEEHSSDHKIPFVFL
AtBBX31	MCRGLNNEESRRSDGGGCRSLCTRPSVPVRCELCDGDASVFCEADSAFLCRKCDRWVHGANFLAWRHVRRVLCTSCQKLTRRCLVGDHDFHVVLPSVTTVGETTVENRSEQDNHEVPFVFL
AtBBX32	MVSFCELCGAEADLHCAADSAFLCRSCDAKFHASNFLFARHFRRVICPNCKSLTQNFVSGPLLPWPPRTTCCSESSSSSCCSSLDCVSSSELSSTTRDVNRARGRENRVNAKAVAVTVADGIFVNWCGKLGLNRDLTNAVVSYASLALAVETRPRATKRVFLAAAFWFGVKNTTTWQNLKKVEDVTGVSAGMIRAVESKLARAMTQQLRRWRVDSEEGWAENDNV
OsBBX01	MKVLCSACEAAEARVLCCADDAALCARCDLHVHAANRLAGKHHRLPLLSSSSSSSSPSPPTCDICQDAHAYFFCVEDRALLCRACDVAVHTANALVSAHRRFLLTGVHVGLDAAADDDDKHPPHPLSSSLPRNTAPPPQPPPKRSPSPIYSDDDVIDWATGGHDIGITGNLPDWSLVDEQFNTPALPPVVTKTPPKRASRGPVTAGTAAAVFGNLAGGSPDWPLNEFFGFADFSSGFGFAENGTSKADSGKIGSMDGSPNGGRSSSSSSSSSAAAAGGGGGGQDFFGQVPEVHWAVPELPSPPTASGLHWQRDPRYGGGATDASAVFVPDISSPENPFRCFAAAAAGDHTMKRRRRC
OsBBX02	MEVGNGKCGGGGAGCELCGGVAAVHCAADSAFLCLVCDDKVHGANFLASRHRRRRLGVEVVDEEDDARSTASSSCVSTADSASSTAAAAAAVESEDVRRRGRRGRRAPRAEAVLEGWAKRMGLSSGAARRRAAAAGAALRAVGRGVAASRVPIRVAMAAALWSEVASSSSRRRRRPGAGQAALLRRLEASAHVPARLLLTVASWMARASTPPAAEEGWAECS
OsBBX03	MEMELGLGRYWGVGRRRCGACAVAPAAVHCRTCDGDGGGGGYLCAGCDAEHGRAGHERVWVCEVCELAPAAVTCKADAAALCAACDSDIHDANPLARRHERVPVHPIGSSAAPPPDALLLGGENDAAAAVDGGGGGKEVKLDFLFADFMDPYLGGSPELARFPHADSVVPNHNGSAGPAMELGFAGGGGAAVKPSYSSYTAASLGNSGSSSEVGLVPDAICGGGGGGIIELDFAQSKAAYLPYASTPSHSMSSSMDMGVAAPEMSDCAAAAAGRAYAAEGRAARLMRYREKRKNRRFEKTIRYASRKAYAETRPRVKGRFAKRADDHDAAAPPPQIMLDFAGYGVVPTF
OsBBX04	MKIQCDACESAAAAVVCCADEAALCAACDVEVHAANKLAGKHQRLPLEALSARLPRCDVCQEKAAFIFCVEDRALFCRDCDEPIHVPGTLSGNHQRYLATGIRVGFASASPCDGGSDAHDSDHHAPPMGSSEHHHHHQQPAPTVAVDTPSPQFLPQGWAVDELLQFSDYETGDKLQKESSPPLGFQELEWFADIDLFHNQAPKGGAAAGRTTAEVPELFASQAANDVAYYRPPTRTAAAAFTAATGFRQSKKARVELPDDEEDYLIVPDLG
OsBBX05	MEAVEDKAMVGVGGAVAAGYSSSSWGLGTRACDSCGGEAARLYCRADGAFLCARCDARAHGAGSRHARVWLCEVCEHAPAAVTCRADAAALCAACDADIHSANPLARRHERLPVAPFFGPLADAPQPFPFSQAAADAAAAREEDADDDRSNEAEAASWLLPEPDDNSHEDSAAAADAFFADTGAYLGVDLDFARSMDGIKAIGVPVAPPELDLTAGSLFYPEHSMAHSLSSSEVAIVPDALSAGSAAPPMVVVVASKGKEREARLMRYREKRKNRRFDKTIRYASRKAYAETRPRIKGRFAKRTADADDDDEAPCSPAFSALAASDGVVPSF
OsBBX06	MKVQCDVCAAEAASVFCCADEAALCDACDHRVHRANKLAGKHRRFSLLNPSASGRSPTSTTAPLCDICQEKRGFLFCKEDRAILCRECDVPVHTASELTMRHSRYLLTGVRLSSEPAASPAPPSEEENSSSFCCSADDAVPAPAAPATSHGGSSGSSSISEYLTTLPGWHVEDFLVDDATAEAAAAAAATSSGISANGPCQGVTRIGGLQESAGYPAWMAQQQLCCDGLVAGDASPASRERWVPQMYADQLAAGSKRSRTSTASSYSYW
OsBBX07	MDALCDFCREQRSMVYCRSDAASLCLSCDRNVHSANALSRRHTRTLLCDRCVGQPAAVRCLEENTSLCQNCDWNGHGAASSAAGHKRQTINCYSGCPSSAELSRIWSFSMDIPTVAAEPNCEEGINMMSINDNDVNNHCGAPEDGRLLDIASTALMSDLPTGDKFKPLIGSSSGDGMNLLPLNSDQPAEPVSTTPKAPCVTDKDMFNDGSVYGDFCVDDADLTFENYEELFGTSHVQTEQLFDDAGIDSYFEMKDVPADESNEQPKPVQPECSNVASVDSGMSNPAARADSSHCIPGRQAISNISLSFSGLTGESSAGYFQDCGVSSMILMGEPPWHPPGPESSSAGGSRDNALTRYKEKKKRRKFDKKIRYASRKARADVRKRVKGRFVKAGEAYDYD…
OsBBX08	MSCSSEKAAGAVGGKAARACDSCLRRRARWYCAADDAFLCQGCDTSVHSANPLARRHERLRLRVSSPPPLTARASVEEEAAAAVGTTTTTTSKREGGVTPAWSKRKARTRRPQVKSVGQLLSRRLVVPEMAVESSDERKADEDGAHEELEGQLLYRVPVFDPSLAEFCSPPPIDDAAAASSSCFKEDAADGAVEDAKYPAAAASSPVQQLPDSFVNFEPTDAELREFAADMEALLGQGLDDSNELQDSFYMETLGLITPPVEESGRVKMELDGGVASNSRVSLPSCRAHPKPEDVESADVLDIDFNCTSPDEQKSSASNGAAADSQFFHRSLDLRLNYEAIIESWGNSPWTDGRPPHGQLDDFWPNDHHYSGLWAAGGGGHGAEVGMMTVRPRMDGPGR…
OsBBX09	MGQDEVEVGAEKKDQELPEVEVVEEEEEEGSKKAAAGCDYCGDAAAVVYCRADAARLCLPCDRHVHGANGVCSRHARAPLCAACAAAGAVFRRGAGGFLCSNCDFSRHRHGGERDPAAPLHDRSTVHPYTGCPSALDLAALLGISYSDKAAAATAAAGGDDGGWWAIWEEPQVLSLEDLIVPTTSCHGFEPLLTPSSPKIQNSPDGKVNEEVIRQLTELANSDGGGAQIWAHREAAQAGDHQLPSWGTTTQHNTGHGNFGTANSNEVATMPTPGYENGGWDNSDYPALNDPCKVEFTYEQPPASSAEACISSFVQMSELCPSMSNGSSMEETHQTNPGNGTPMQVLPKMPEFVPCPDRNLVISRYKEKRKTRRFDRQVRYESRKARADSRLRIKGRFAK…
OsBBX10	MASAAAATGAALGARTARACDGCMRRRARWHCPADDAFLCQACDASVHSANPLARRHHRVRLPSASSSPASSPRSAAAPRAGSDDPDAPAWLHGLKRRPRTPRTKPGGGGKHDASAATVAAAAASAVPDLEAEESGIVGDTDHDVGEEDDEDLLYRVPVFDPMLAELYNPVAADDEEQQIEQKPAARVVPFSEPSPEFASGSVEADGLSGFDVPDMELASFAADMESLLMGVDEGFDDLGFLDDEKPHVKLDLDMDMDFASISPAPAPEREERKRKRPEMILKLDYEGVIDSWARDGASPWFHGERPRFDPSESWPDFPAGSRGGLGAAVTAVTGGEREARVSRYREKRRTRLFAKKIRYEVRKLNAEKRPRMKGRFVKRAAALPPLPLPRHQHPPPPP…
OsBBX11	MRIQCDACEAAAATVVCCADEAALCARCDVEIHAANKLASKHQRLPLDAALPAALPRCDVCQEKAAFIFCVEDRALFCRDCDEPIHVPGTLSGNHQRYLTTGIRVGFSSVCSANADHLPPPAPKGNSKPPASGIAAAAAPKPAVSAAAQEVPSSPFLPPSGWAVEDLLQLSDYESSDKKGSPIGFKDLEWLDDIDLFHVQSPAKGGSTAAEVPELFASPQPASNMGLYKASGARQSKKPRVEIPDDDEDFFIVPDLG
OsBBX12	MEGDDKSAVVGGAYWGLAARACDACGGEAARLFCRADAAFLCAGCDARAHGPGSRHARVWLCEVCEHAPAAVTCRADAAALCAACDADIHSANPLARRHERLPVAPFFGALADAPKPGSGAHGGDAAAADDDGSNDAEAASWLLPEPDHGQKDGAVGATDELYADSDPYLDLDFARSMDDIKAIGVQNGPPELDITGGKLFYSDHSMNHSVSSSEAAVVPDAAAGGGAPMPVVSRGREREARLMRYREKRKSRRFEKTIRYASRKAYAETRPRIKGRFAKRTKGGAGADADADADADGEDEEMYSSAAAAVAALMAPGGSDADYGVDGVVPTF
OsBBX13	MKVQCDVCAAEAASVFCCADEAALCDACDRRVHSANKLAGKHRRFSLLQPLASSSSAQKPPLCDICQEKRGFLFCKEDRAILCRECDVTVHTTSELTRRHGRFLLTGVRLSSAPMDSPAPSEEEEEEAGEDYSCSPSSVAGTAAGSASDGSSISEYLTKTLPGWHVEDFLVDEATAASSSSDGLFQGGLLAQIGGVPDGYAAWAGREQLHSGVAVAADERASRERWVPQMNAEWGAGSKRPRASPPCLYW
OsBBX14	MSPPPPPYYHHLLLLRSSPTTTGGGARVLAAAELARMKLLCSACEAAEASVLCCADEAALCARCDRDIHAANRLAGKHLRLPLLSPASSSSSSAAALAPPPPSPPKCDICQESHAYFFCLEDRALLCRSCDVAVHTANAFVSAHRRFLLTGVQVGQEQDEHSPDPPEPSPPPPPPPPASKSDHPAPLYGEGGGGFSWDAADSPAAGGLPDWSAVVDQFGSPPPPRHTDTATVTTPPPTKRSPRAPAFGGQGGMMDWPLGEFFGGFTDFTGGFGFGFGDSGTSKADSGKLGGSTDGSPYYRSSSEDDRNADELFGQVPEIQWSVPELPSPPTASGLHWQRHPAATHGGGGGGPDTTAFVPDICSPDSCFPATTSKRRRQ
OsBBX15	MENEVGCECQLCGGRRGVVFCGAHGGRLCLQCDRALHQAHGGAGDHPRAPLCDSCNAAAAELRLNDGATLCGPCAYPYAYAYPYTYTYVYTGCPTPLEMMRLLHAAPPPPPATCSLQQRGEGEELLPTLLSATATPNTATAAPMAMPPPPLQHHTTTSLIMMIRNIHKREERNRAKLRFSKQIKYACRKAGADARKRVKGRFAKASSSSSSSSSSSSSIDHRL
OsBBX16	MKIQCNACGAAEARVLCCADEAALCTACDEEVHAANKLAGKHQRVPLLSDDGGAAPAAAAPAVPKCDICQEASGYFFCLEDRALLCRDCDVSIHTVNSFVSVHQRFLLTGVQVGLDPADPVPPVADKHVKSAGGSVDSATKHLQRNPTDLSGENSASLPSQNVINGNYSRQSSVTMAKTGQVNWTMSNNTIRSIDPPPKYSSEESPALLLASHTSTMAAYSSQISKDSDRIYNLPFTGGNGSDSLHDWHVDEFFSNSEFGFAEHGSSKGDNAKPGSAGGSPQCRLAEGLFVEGLLGQVPDNPWTVPEVPSPPTASGLYWQNNLLCPSYDSTMFVPEISSLENSQNNFTVSAGLKRRRRQF
OsBBX17	MSSTAKAAAAGAVGAKSARACDGCLRRRARWYCAADDAFLCQGCDTSVHSANPLARRHERLRLRPSSPPPLVPPSGSGRRDEAVPAAWFKRKARTPRSHAAKSAAAFGQLLSRRLVVVPEAAAGSGGDSPEERKDEGEIVEEQEQLLYRVPIFDPALSEFCSPPPLEDAAAAVSCCNEDGAVENPTKPSMTTTTATTPPLQFFPDGQANFGPTDAELREFAADMEALLGRGLDDGNDEDSFCMETLGLIEPVDDDAGRVKVEADGDAGMTLAWCHELDTETSSGEMLDIDFDCGSPQAATTPDEKVGSSGPAAADDDAQLQQSNLALSLNYEAIIESWGTSPWTDGERPHVKLDDSWPRDYSGVWMAAAGVFGHGGEEQALTPRLGMDGGREARVSRYR…
OsBBX18	MNYNFGGNVFDQEVGVGGEGGGGGEGSGCPWARPCDGCRAAPSVVYCRADAAYLCASCDARVHAANRVASRHERVRVCEACERAPAALACRADAAALCVACDVQVHSANPLPAITIPATSVLAEAVVATATVLGDKDEEVDSWLLLSKDSDNNNNNNNNNDNDNNDNNNSNSSNNGMYFGEVDEYFDLVGYNSYYDNRIENNQDRQYGMHEQQEQQQQQQEMQKEFAEKEGSECVVPSQITMLSEQQHSGYGVVGADQAASMTAGVSAYTDSISNSISFSSMEAGIVPDSTVIDMPNSRILTPAGAINLFSGPSLQMSLHFSSMDREARVLRYREKKKARKFEKTIRYETRKAYAEARPRIKGRFAKRSDVQIEVDQMFSTAALSDGSYGTVPWF
OsBBX19	MGALCDFCGEQRSMVYCRSDAASLCLSCDRNVHSANALSRRHTRTLLCDRCASQPAMVRCLVENASLCQNCDWNGHSAGSSAAGHKRQTINCYSGCPSSSELSKIWTFVSDIPNVAPEPNCEQGISMMSISDSGVSNQDNAAGDSSLLDIASATLMSDLGTAGKPKSLIGSSSEAGVNLLPLATDQMAGSVDSTSAKVPYTADQDMFSKDSIYEDFCVDDVDLSFENYEELFGTSHIQTEQLFDDAGIDSYFESKEIPSGNSDEQPKLMQPVTSNAVSADSGMSIPGAKGDSSLCIPVRQARSSISLSFSGLTGESSAGDYQDCGVSPVLLMGEPPWHPPGPEGSFAGATRDDAITRYKEKKKRRKFDKKIRYASRKARADVRKRVKGRFVKAGEAYDY…
OsBBX20	MMELRKYWGVGGRRCGACEASPAAVHCRGCGGVYLCTACDARPGHARAAHERVWVCEVCEVAPAAVTCKADAAVLCAACDADIHDANPLARRHARVPVAPIGSAAAAAVAAEAMLFGVAAAGAEAEAVEDKAAAEHHHHQQRQQHGALNLNVEAKDMKLDYLFSDLDPYLNVEFARFPHADSVVPNGAGAGAAIELDFTCGLGVGVGGAKQSYSSYTATDLAHSGSSSEVGVVPEAMCGGGGAIDLDFTRPKPQPYMPYTATPPPSHSVVSAQMSSSVVDVGVVPERAAAMGEGREARLMRYREKRKNRRFEKTIRYASRKAYAETRPRIKGRFAKRADHDADDADADADDPAAVPSSYMLDFGYGVVPSF
OsBBX21	MGGEAERCALCGAAAAVHCEADAAFLCAACDAKVHGANFLASRHHRRRVAAGAVVVVEVEEEEGYESGASAASSTSCVSTADSDVAASAAARRGRRRRPRAAARPRAEVVLEGWGKRMGLAAGAARRRAAAAGRALRACGGDVAAARVPLRVAMAAALWWEVAAHRVSGVSGAGHADALRRLEACAHVPARLLTAVASSMARARARRRAAADNEEGWDECSCSEAPNALGGPHSFRTTEAPAFSFIASVRWKKRLLIVLAEYKYATSNQFPTLN
OsBBX22	MRVQCDVCAAEPAAVLCCADEAALCSACDRRVHRANRLASKHRRLPLVHPSSSSSGDGGAAAAPLCDVCREKRGLVFCVEDRAILCADCDEPIHSANDLTAKHTRFLLVGAKLSPAALAEQPLPSSDCSSDDDAAAAATEEEYHSSAASTGAAVSAPLDASSNGAGGGGGVGGSSISDYLTTICPGWRVEDLLPDDDAFAAAAAQAGKEKDERVPFLDADLFDVVAGRPEKKGGAWAPHVPHLPAWCLDEVPVVVAASAAPAATPVKAKQGHVRDSHWSDSDAFAVPEFSPPPPPAKRARPSSQFWCF
OsBBX23	MARDDDPAKKLAVDGGVAAAARCCDFCGGLPAVVYCRADSARLCLPCDRHVHAANTVSTRHARAPLCSACRAAPAAAFHRGDGFLCSSCDFDERLRRGSIGGGGDELPLDDRAAVEGYTGCPSIGELAAILGVVGGDSDKPADDGWWSASWEEEAPQVLSLDDIIVPTTSCHGLRPLLTPPSPENQSSPDNGELDGEVVRQLGELARSEAAAQATFVAGDQLASWASPEFTSGHGDFGIEAASTTVPSCENETWIMSTDCTDPTDASKTDIAREEAPASSSAEPCLSSLVEISEICRSMSYSGSGIDNGGHDPSTLAIMPTQALPKKGVYDIAYPDRGTVISRYKEKRKNRRFDKQIRYESRKARADGRLRIKGRFAKSN
OsBBX24	MSVAAEGKEKGVGGGGGGAGAGACELCGAAARVYCGADEATLCWGCDAQVHGANFLVARHARALLCRGCARPTPWRAAGPRLGPTASLCERCVRRGGGGRGGGGGGGAAGGGGRGGGGDEEMGGEGDEEEEDEDEEVVVEEEEDEDDEDEEGEGEGENQVVPWAEEAEATPPPVASSTSSSSREAAANGANAADRVKEDQPCSTSQPSLCRYASSAHHGGGGRSDEATSSRNGGGVGGRFLASRHRKRSPSDFRRSGLAQSVSGVQGRNCSNAVVGRNDASMM
OsBBX25	MMASDGSASPASCGGAACGVCGGAATVYCAADAAALCVPCDAAVHAANPLASRHDRVPLAVAMAAASSGVYDHLFAPDDDAASSWAAAAAAGAAVQGQGQGSPNDSSSSFTNDSAGGGGGGGAERSLFDLLSDVDIMSCGGGGLASSFDGAAAPPLWLHPGQLAALTPWSPADSVVVPTSAAGAVAAAAAAREERVRRYREKRKNRKFQKTIRYASRKAYAEARPRIKGRFVKRATTAAASSSSDDDSTAAAGVSGAGGAGAAATKEAKFWLSFSDDGRADGVGFYMDSTTAATAAYGVVPTF
OsBBX26	MKDGGGGGGRGQQQQWPCDYCGEAAAALHCRADAARLCVACDRHVHAANALSRKHVRAPLCAACAARPAAARVASASAPAFLCADCDTGCGGDDGAALRVPVEGFSGCPAAAELAASWGLDLPGGCGGEEEEADDAFFSALDYSMLAVDPVLRDLYVPCDPPEVVVAGGGRRLKGEALGHQLAEMARREAETAHPHTQPHSDLSPRTPRRTSAAASGRLQEKQAPPPLPHAAATAAPLPYTSLLMMAPANCTELMENNRVGDEDENVLWESTAPSVPPTQIWDFNLGKSRDHNENSALEVGFGSNNGGFMIKSYNDMLKEISSGTTKDLEDIYDSRYFAAAEDIMSTNVCQLSSKNPSTRSNKRKASSCASTIDGPTTSTSHVPAASGALGGSSNDRGS…
OsBBX27	MLKLEPEFPGLPQRCDSCRSAPCAFYCLADSAALCATCDADVHSVNPLARRHRRVPMGVVAAPGAGGAFVVRPAGGVNSSWPIREGRRCDYDDDDADAAGEEDEEATSWLLFDPLKDSSDQGLPPFGDALVADFLNLGGGAGEKEDASSSKDCSSSHGKSSEGSHEFAVPGEPVPERQGFGAVSMDITDYDASNFRRGYSFGASLGHSVSMSSLENMSTVPDCGVPDITTSYLRSSKSTIDLFTAAAGSPVAAHSIMSPPQFMGAIDREARVHRYREKRKTRRFEKTIRYASRKAYAETRPRIKGRFAKRSDTDLEVDQYFSTTADSSCGVVPTF
OsBBX28	MTWRSCDYCGEAAAALHCRADAARLCVACDRHVHGANALSRRHVRAPLCARCEARPAAARVAAVAGAGGCGGGGEARFLCAGCADDDGAEAARVPVVGFSGCPGAAELAASWGLDLGGGGGRDEFEEDPFFPEAGYPMLAADRVLRDMYVPCDPPPEVAAGGRGRRLKGDSLCHQLAELARREMESAPAQANSGSISPSARRGSAAAIRHEAAAAAAAQRATLPYKSTPVTEAAGCGDVGNGEQFTDDNELVWQRTAPSDPPCQIWDFNLGKSRDHDEHSALELHFGPKDGGFMIKSYNDMIEEVSSSSRKDLQYIYDSTYSFATEDIVSANIYQLTPKQLSTATSGNRRHKNEQHGLTNDGPSSSRIVDVDRTLNSSPEEVAAVLAGENCITDQTVTG…
OsBBX29	MRTICDVCESAPAVLFCVADEAALCRSCDEKVHMCNKLARRHVRVGLADPNKVQRCDICENAPAFFYCEIDGTSLCLSCDMTVHVGGKRTHGRYLLLRQRVEFPGDKPGHMDDVAMQQKDPENRTDQKKAPHSVTKEQMANHHNVSDDPASDGNCDDQGNIDSKMIDLNMRPVRTHGQGSNSQTQGVDVSVNNHDSPGVVPTCNFEREANK
OsBBX30	MKIGCDACEQAEAAVLCCADEAALCRRCDAAVHSANRLAGKHTRVALLLPSSSSAAAGDDDHHPTCDICQEKTGYFFCLEDRALLCRSCDVAVHTATAHAAAHRRFLITGVRIGGSVDAAAAADVIVSPTSSSIAPAGSASSNHAGAAGNNNGRSPAPVRFSGGDGGVEPEQQWPWSDVFAADDDDDVSAAMEQCYYHGISEPHSSSLTG
MaBBX01	MTTSSSKNVANAVGGKTARACDSCITKRARWYCAADDAFLCQACDSSVHSANSLARRHERVRLKTASYKSTGGDEFINCSPFSGFTKKARTPRQGKHKSSSPATNNINNPFHLVPELGFDDVNSNSHEENEEQLLYRVPIFDPFVAELCTSSPSVGSMEGGLGAVIVASAFAPDVENTRSESRAQLGGDSTYEMESFQGLLPSDIELAEFAADVESLLGRGLENECIGMEDLGLIATKHEEGEEWECIRKVKEEGEESHEVLEGDNIDMEKESSFELNFDYDDSHETCEEVKEKCGEQNENNSSYKKEQRKISLQLNYDAVIIAWDSQKCPWTNGDKPNLDADESWLDCMGISGMEVNYPYGELGYGCHPVMVDGGREARVSRYREKRRTRLFSKKIRY…
MaBBX02	MEKICEFCTALRPLVYCNADAAYLCLSCDAKVHWANELSGRHLRTLVCNSCRCDLAYVQCLDHKMLICRDCDQKLHNRSSPHRKRSVKSFIGCPSAKEFATLWGFEFKEIENSVNQKDQFASISCVSTDMNVIKHHIQTSVPSTASRDKHDKGSSSQLGQILYSDQERQIILQQIVDLKRFQLKEERDHSTKINGLQVDEKFNQQAQKSQYFASNLLGEDNSIGELNPETFSSAFSQLDNLSSSSVMDLPLHGELFWTCKSSLQSNQLWPQNIQDLGICEELVCRDDFNIPDVDLTFQNYEELFGGDQDPIRVMFGGTDVSCSSLEKELSVDNSEIDNPSTMEV*
MaBBX03	MKIQCDVCNKNEASLFCTADEAALCIDCDHRVHHANKLASKHHRLSLHNPTPKQHPLCDICQERRAFVLCKQDRAILCKDCDLSIHSVNEFTQKHDRFLLTGVKISTTNSSSSSSSTTSSAFIKSNLVPSSSLIEKSTTPSPTSNLNKVAMEEGSGGSTISQYLIETLPGWQVDDFLDSSSLPFAFSKGDELFDAGIEENLDSFFPNNNLGIWVPQAPPPSLYSSQIMMGQSETTKKVSNNKSNINKSRLRDDHDSNNFTVPQISPVANSKRTRYLW*
MaBBX04	MKIQCDVCEKAEASMFCPSDEAALCHGCDHTIHRANKLATKHARFSLVHLNSKDYPLCDICQERRGYLFCLEDRAILCRECDLPIHRANEHTQKHNRFLLSGVKLSSNSLDPDSSSTSIGSETRNYSSRSKANMLPRSVSNENATSSSMASDTGSVSTSSISEYLIETIPGYCFEDFLDASFPPNNGFCKNNYSAFQYQDLHVNKFLFPQVTCVPLLAQAHSAQLITPTPSNISSVVGVEEIPRVNTSKWRDYGCTVSGTGATFIKKSRHS*
MaBBX05	MLLYSALPMKPPYAPPATTVSTMLTSSPPNTIVSLNHPNSPNHLPLCEICLERRGFVFCQEDRAIVCKECDLKIHGANEHTKKHNRFLLSGIKLLSPAPPAINNGSEEARSFTISEYLINTIPGWKFEDFLDCPSSVPSNQLQQNHIGKNTTLSLAHDDEENISMVSLSGESMCGICVPQAPLYNSKKMDNRSNTIKEDTIFSSSLGDDHFTVPHIIIPYN*
MaBBX06	MGYICDFCGDQRSMVYCRSDAACLCLSCDRNVHSANTLARRHSRTLLCERCSSQPALVRCSEEKISLCQNCDWLGHGNSTSSNHKRQTINCYSGCPSSAELSSIWSFVLDIPSLSETTCEQELGFMSINENRSAWVDPKNQNASDSDKVTDLPDLDKSFAGTSSMPESSKEPRMHDRQDGPSNECVPKMFCPATKCSEVSEDDDDLYGDFDMDEMDINMENYDELFGMALTHSEELFENGGFNSLFGAKAMSAGDSNCQDAIAAEGSSIGHVNAAQPACSTAASADSILSTKTEPNLCITAKPSQSSLSFSGINEDGGAGDYQDCGASSMLLMGEPPWLNTCPENELQLQSANRCSAVMRYKEKKKTRKFDKRVRYASRKERADLRRRVKGRFVKAGEA…
MaBBX07	MKMKCKACELCNQQASIYCPSDSAFLCRNCDDVVHRANFLVARHLRHVLCSKCDGFTGTRISGSTLRHLPSSCRSCSPENHSGDADSQSSSSSESCVTASKKTKSSRIMKSFSSSVTDETSSPAPAKKKMIGSKCVQSVGEEIFVKWRRELELDFPVNGDRMAVEAMAVCLRKWKLLPVKVAAAT
MaBBX08	MLEQEFLTTTSSAATIRSAATWPRTCDTCRSAPCAVFCRADSAYLCAACDARIHAANRVASRHERVWVCEACERAPAAFLCKADAASLCSSCDADIHSANPLASRHQRVPILPISGYLYGPPATLLGAEDEGFVRGGCEVEEEEDEGVDNDMEDENEAASWLLLNPLKNNNINSNNNNNNNNNNTNDHNQQGNNGFLFSGEVDEYLDLVDCNSCGGDENTFTTNNTHHDEYSQQHQQQDHYGVPQKSYVGDSVVPVQQQQLHNFQLGVEFESSKAGFSYNNGGSISQSVSVSSMDVGVVPESTMRDVSMTYSRTPKGTVDLFSGPSIQMSSHFSPMDREARVLRYREKKKTRKFEKTIRYASRKAYAETRPRIKGRFAKRTDVEAEVDQMFSTTLITEV…
MaBBX09	MSFPCDYCDTRSAVLYCKPDSAKLCLVCDQHVHSANALALKHVRFQICQNCKNDAASVRCITENLVQCHRCDWNSHGGDSSSHHHDRRRLDGLTGCPSVHEIVTTLELDLKPNDAVFVCDGPVVPVVKNRDEVYEQVVEVAKRKRNLEEDDNEFRFDDCCNEVDDLLLLQHTPFTSLLNFSSEFDVGAKRNSNEYGNEGGVLLWDRNPTYQPPQLSVTA*
MaBBX10	MGGSPRNPNPSPKLVRPCDYCGNSNAVLYCRADSAKLCFSCDREVHSTNQLFSKHTRYLICDSCNDSPATILCSTESSVFCQNCDWENHNLSLSSPHERRPLEGFTGCPSVTELLSILGLQDIGKKSLLLPQESVGDAFVGYEIEGLSDMFVWDAPSFVTLDDLISSSPSSHNYRAMEVPPLPKNRQAACGRHKEEILNQLREMTKSEPYDPEEYIPPANLSTGFERDIKADIVPSHEWLRESSEPMYQVVPVDTSFKAHHTEEIPVKHFVSAVEEPHTDGNNGGTPSESLKSETLSTTPKAVPPPYELASQERDSALLRYKQKKKTRRYDKHIRYESRKVRAESRTRVKGRFAKIEH*
MaBBX11	MKIQCDVCEKAPATMICCADEAALCAKCDIEVHAANKLASKHQRLHLQSLSNKLPRCDICQDKTAFIFCVEDRALFCENCDESIHLPGSLSANHQRFLATGIRVAMKSNCTKDDEKTHLEPPKRNTHQISLETPSQQVPDFSPSWGVDDLLELADFNSHDKKDPMQFGEMEWFTEEGLFGEGFTQEAMAAAEVPQLPVTHASNNYSSHRNSKSHMSNKKPRIELIRDYDYDDEDEYFTVPDLG*
MaBBX12	MKKNCELCKLPARTFCESDQASLCWDCDSKVHSANFLVERHMRTLLCHACQSETPWKASGARLGNALSLCERCAGERKLHACAGACVEQQEESEGDNDNEEDSDYDSDEEDEDEIDGDEDGDNQVVPWSSMAAPPPASSSSGSEESVTVSKCNDNHDEVVSKLVTTISLKRRRLDHDFQDSDSKNWKNQRREEVDLLGCDGESSAKATMRRYSDGEGREHSQPHN*
MaBBX13	MKIQCNVCEGAEAKVLCCADEAALCWECDEKVHAANKLASKHQRVPLSASSSHMPKCDICQEAFGYFFCLEDRALLCRKCDLAIHTANAYVSGHQRFLLTGVKVGLEAATDPGTSSNSLKTDSGEKVSDTKSSSVSRKVSQMPQSSEYNEMLPTETGGFGEFPPAKVSYGGGSNSGNMSQWSIDEFFSVNDFSQNYNYMDGSSNSRADSGKLEDSDSPILRSNEEEMEYDDYMDRVPDSSWTVPQIPSPPTASGLNWPKNPRYSSDNALFVPDVGFSSMQHPQNSSNFSRPRNHH*
MaBBX14	MGLERGGVGGLKSFRSGWSVPPKLCDSCKLTPAALFCRSDSAFLCINCDSTIHSANKLSSRHERVWMCEVCEQAPASVTCKADAAALCVTCDSDIHSANPLARRHERVPVEPFYDSAESVVKSSTAAAAAAASFNFVVPTDDGYGQDDVEAAAWLIPNPNYGSKLTETQDIKTREMFFSDMDPFLDFDYSNNFQNNNCSNALNDSVVPVQTKPSPAPVMNHNSEACFDIDFCRSKLSSFNYPSHSISHSVSSSSLDVGVVPDGNAVSEISYNFGSESMVSGGVNSNQGVQGATQLCGMDREARVLRYREKRKNRKFEKTIRYASRKAYAETRPRIKGRFAKRTEIDSDVDRLYNPADPLAVPASMLMDSPYGVVPTF*
MaBBX15	MRTLCDACESAAAIVFCAADEAALCRACDEKVHMCNKLASRHVRVGLASPSDVPRCDICENAPAFFYCETDGSSLCLQCDMIVHVGGKRTHGRYLLFRQRVEFPGDKPSNADNPASQPLDPGDIKRVQSPLPKLKMGEKQQNHRVPPVPNSEPDAGGNTKMDNKLIDLNMKPNNRIHEHASNNQP*
MaBBX16	MATKLCDICKSTKATLFCRSDSAFLCLTCDSNIHAANKLASRHHRVTLCQVCEQAPAHVTCKADAANLCISCDHDIHSANPLARRHERVPLTTFHHHNNSHQQQFFSESDPEVTTEEAEAASWLLQTPSNPKFPDLNYSHYSYPEIDDYVSVDAKTDSSEHHSPGTTADGVVPVQSQSKTTTEHEHYSDINMDFSNTKPFTYNFNHTVSSPSMEVGVVPDGNVITDISYCGYRTTAMETVPMTVAVPMTAVEREARVLRYREKRKNRRFEKTIRYASRKAYAETRPRIKGRFAKRSDLNVNLIAEDEYGVVPSC*
MaBBX17	MKIQCDVCEKAPATVICCADEAALCAKCDVEVHAANKLASKHQRLLLQCLSNKLPKCDICQDKPAFIFCVEDRALFCKDCDEPIHVAGSLSANHQRFLATGIRVALASSCTKDNEKSQVEPSNPDTQQVPVKVSPPQEVPSFASSWAVDDFLELTAFDSPDKKQSMEFGEFEWLSDTGLFNDQFPQEGLAAAEVPQLPVMHASGISPYKASKYYMSYKKPRIEVRHEDDDDDEHFMVPDLG
MaBBX18	MKIQCDACQKQEASLFCPADEAALCNQCDHNIHYANKLAAKHKRFSLHRPTSKDSPLCDICKERRAYLFCKEDRAILCRECDIPIHKINELTKKHNRFLLTGVKIGASSSYSNPTTSNGSEVRTSSSRPSSFSSQNNSCSRSSFKENMTCETVSTSSISEYLIETIPGYCMEELFDASFAPNNVFCKVISNIQCTFFFS*
MaBBX19	MITEMKGDADAGALGAKTARACDSCLRRRARWFCAADDAFLCHGCDNLVHSANLLASRHERVRLQTASAKVTTTAQAWHSGFTRKARTPRHNKNSSIQQQQQRLKEKVLFNTSFLPLVPELGGEEEQGQELLVDIDEVEEEQLLCRVPVFDVDPFDLETCTVKNDGADFEEMCDLDSFCEFDVDLAEFAANVESLLGVGSSEIQENSSGQVFDYKQENEMDASKNEMLKVKDEELDDLESVFDMTSDDVFHWNIDNNDVSLAQQEKEFVPLSNISVGVSNNSVTKEETKRERFLRLNYEEVITEWSRQGSPSPWTTGNPPKFNSDDDCWQNILGSSGVEGEVRSLRGQLMGSNGDGGREARVSRYREKRRTRLFAKKIRYEVRKLNAEKRPRMKGRFVK…
MaBBX20	MGSLCDFCGDQRSLVYCRSDAASLCLSCDRNVHSANELSKRHSRTVVCERCNLQPAYVRCVEEKVSLCQSCDWSAHGTDPSSSTHKRQSINCFSGCPSASELSSIWPFFSDIPSTGEACEQKLGLMRINENSDNSTRVPPESKNVSGSAQVANLPSKNKSGVDTSSIPESSAEPGILDQAPGSSNESMRKLLCPSRKIPALCEDDNLLDDFNIDEMDFELENYKELFSFALNHSEDYFENGGIDSLFERKDISASAGDSNCQGAVAAEGSSARFVSAIQPACSNAASADSILSTKTEPVIYFTERQSQSNLSFSGVNKDASACDYQECGASSMLLTGEPPWCPPCPNNSIQSANRSNAVMRYKEKKKNRKFDKKVRYASRKARADVRKRVKGRFVKAGE…

## Sheet: Sheet2
OsBBX01	MKVLCSACEAAEARVLCCADDAALCARCDLHVHAANRLAGKHHRLPLLSSSSSSSSPSPPTCDICQDAHAYFFCVEDRALLCRACDVAVHTANALVSAHRRFLLTGVHVGLDAAADDDDKHPPHPLSSSLPRNTAPPPQPPPKRSPSPIYSDDDVIDWATGGHDIGITGNLPDWSLVDEQFNTPALPPVVTKTPPKRASRGPVTAGTAAAVFGNLAGGSPDWPLNEFFGFADFSSGFGFAENGTSKADSGKIGSMDGSPNGGRSSSSSSSSSAAAAGGGGGGQDFFGQVPEVHWAVPELPSPPTASGLHWQRDPRYGGGATDASAVFVPDISSPENPFRCFAAAAAGDHTMKRRRRC
OsBBX02	MEVGNGKCGGGGAGCELCGGVAAVHCAADSAFLCLVCDDKVHGANFLASRHRRRRLGVEVVDEEDDARSTASSSCVSTADSASSTAAAAAAVESEDVRRRGRRGRRAPRAEAVLEGWAKRMGLSSGAARRRAAAAGAALRAVGRGVAASRVPIRVAMAAALWSEVASSSSRRRRRPGAGQAALLRRLEASAHVPARLLLTVASWMARASTPPAAEEGWAECS
OsBBX03	MEMELGLGRYWGVGRRRCGACAVAPAAVHCRTCDGDGGGGGYLCAGCDAEHGRAGHERVWVCEVCELAPAAVTCKADAAALCAACDSDIHDANPLARRHERVPVHPIGSSAAPPPDALLLGGENDAAAAVDGGGGGKEVKLDFLFADFMDPYLGGSPELARFPHADSVVPNHNGSAGPAMELGFAGGGGAAVKPSYSSYTAASLGNSGSSSEVGLVPDAICGGGGGGIIELDFAQSKAAYLPYASTPSHSMSSSMDMGVAAPEMSDCAAAAAGRAYAAEGRAARLMRYREKRKNRRFEKTIRYASRKAYAETRPRVKGRFAKRADDHDAAAPPPQIMLDFAGYGVVPTF
OsBBX04	MKIQCDACESAAAAVVCCADEAALCAACDVEVHAANKLAGKHQRLPLEALSARLPRCDVCQEKAAFIFCVEDRALFCRDCDEPIHVPGTLSGNHQRYLATGIRVGFASASPCDGGSDAHDSDHHAPPMGSSEHHHHHQQPAPTVAVDTPSPQFLPQGWAVDELLQFSDYETGDKLQKESSPPLGFQELEWFADIDLFHNQAPKGGAAAGRTTAEVPELFASQAANDVAYYRPPTRTAAAAFTAATGFRQSKKARVELPDDEEDYLIVPDLG
OsBBX05	MEAVEDKAMVGVGGAVAAGYSSSSWGLGTRACDSCGGEAARLYCRADGAFLCARCDARAHGAGSRHARVWLCEVCEHAPAAVTCRADAAALCAACDADIHSANPLARRHERLPVAPFFGPLADAPQPFPFSQAAADAAAAREEDADDDRSNEAEAASWLLPEPDDNSHEDSAAAADAFFADTGAYLGVDLDFARSMDGIKAIGVPVAPPELDLTAGSLFYPEHSMAHSLSSSEVAIVPDALSAGSAAPPMVVVVASKGKEREARLMRYREKRKNRRFDKTIRYASRKAYAETRPRIKGRFAKRTADADDDDEAPCSPAFSALAASDGVVPSF
OsBBX06	MKVQCDVCAAEAASVFCCADEAALCDACDHRVHRANKLAGKHRRFSLLNPSASGRSPTSTTAPLCDICQEKRGFLFCKEDRAILCRECDVPVHTASELTMRHSRYLLTGVRLSSEPAASPAPPSEEENSSSFCCSADDAVPAPAAPATSHGGSSGSSSISEYLTTLPGWHVEDFLVDDATAEAAAAAAATSSGISANGPCQGVTRIGGLQESAGYPAWMAQQQLCCDGLVAGDASPASRERWVPQMYADQLAAGSKRSRTSTASSYSYW
OsBBX07	MDALCDFCREQRSMVYCRSDAASLCLSCDRNVHSANALSRRHTRTLLCDRCVGQPAAVRCLEENTSLCQNCDWNGHGAASSAAGHKRQTINCYSGCPSSAELSRIWSFSMDIPTVAAEPNCEEGINMMSINDNDVNNHCGAPEDGRLLDIASTALMSDLPTGDKFKPLIGSSSGDGMNLLPLNSDQPAEPVSTTPKAPCVTDKDMFNDGSVYGDFCVDDADLTFENYEELFGTSHVQTEQLFDDAGIDSYFEMKDVPADESNEQPKPVQPECSNVASVDSGMSNPAARADSSHCIPGRQAISNISLSFSGLTGESSAGYFQDCGVSSMILMGEPPWHPPGPESSSAGGSRDNALTRYKEKKKRRKFDKKIRYASRKARADVRKRVKGRFVKAGEAYDYD…
OsBBX08	MSCSSEKAAGAVGGKAARACDSCLRRRARWYCAADDAFLCQGCDTSVHSANPLARRHERLRLRVSSPPPLTARASVEEEAAAAVGTTTTTTSKREGGVTPAWSKRKARTRRPQVKSVGQLLSRRLVVPEMAVESSDERKADEDGAHEELEGQLLYRVPVFDPSLAEFCSPPPIDDAAAASSSCFKEDAADGAVEDAKYPAAAASSPVQQLPDSFVNFEPTDAELREFAADMEALLGQGLDDSNELQDSFYMETLGLITPPVEESGRVKMELDGGVASNSRVSLPSCRAHPKPEDVESADVLDIDFNCTSPDEQKSSASNGAAADSQFFHRSLDLRLNYEAIIESWGNSPWTDGRPPHGQLDDFWPNDHHYSGLWAAGGGGHGAEVGMMTVRPRMDGPGR…
OsBBX09	MGQDEVEVGAEKKDQELPEVEVVEEEEEEGSKKAAAGCDYCGDAAAVVYCRADAARLCLPCDRHVHGANGVCSRHARAPLCAACAAAGAVFRRGAGGFLCSNCDFSRHRHGGERDPAAPLHDRSTVHPYTGCPSALDLAALLGISYSDKAAAATAAAGGDDGGWWAIWEEPQVLSLEDLIVPTTSCHGFEPLLTPSSPKIQNSPDGKVNEEVIRQLTELANSDGGGAQIWAHREAAQAGDHQLPSWGTTTQHNTGHGNFGTANSNEVATMPTPGYENGGWDNSDYPALNDPCKVEFTYEQPPASSAEACISSFVQMSELCPSMSNGSSMEETHQTNPGNGTPMQVLPKMPEFVPCPDRNLVISRYKEKRKTRRFDRQVRYESRKARADSRLRIKGRFAK…
OsBBX10	MASAAAATGAALGARTARACDGCMRRRARWHCPADDAFLCQACDASVHSANPLARRHHRVRLPSASSSPASSPRSAAAPRAGSDDPDAPAWLHGLKRRPRTPRTKPGGGGKHDASAATVAAAAASAVPDLEAEESGIVGDTDHDVGEEDDEDLLYRVPVFDPMLAELYNPVAADDEEQQIEQKPAARVVPFSEPSPEFASGSVEADGLSGFDVPDMELASFAADMESLLMGVDEGFDDLGFLDDEKPHVKLDLDMDMDFASISPAPAPEREERKRKRPEMILKLDYEGVIDSWARDGASPWFHGERPRFDPSESWPDFPAGSRGGLGAAVTAVTGGEREARVSRYREKRRTRLFAKKIRYEVRKLNAEKRPRMKGRFVKRAAALPPLPLPRHQHPPPPP…
OsBBX11	MRIQCDACEAAAATVVCCADEAALCARCDVEIHAANKLASKHQRLPLDAALPAALPRCDVCQEKAAFIFCVEDRALFCRDCDEPIHVPGTLSGNHQRYLTTGIRVGFSSVCSANADHLPPPAPKGNSKPPASGIAAAAAPKPAVSAAAQEVPSSPFLPPSGWAVEDLLQLSDYESSDKKGSPIGFKDLEWLDDIDLFHVQSPAKGGSTAAEVPELFASPQPASNMGLYKASGARQSKKPRVEIPDDDEDFFIVPDLG
OsBBX12	MEGDDKSAVVGGAYWGLAARACDACGGEAARLFCRADAAFLCAGCDARAHGPGSRHARVWLCEVCEHAPAAVTCRADAAALCAACDADIHSANPLARRHERLPVAPFFGALADAPKPGSGAHGGDAAAADDDGSNDAEAASWLLPEPDHGQKDGAVGATDELYADSDPYLDLDFARSMDDIKAIGVQNGPPELDITGGKLFYSDHSMNHSVSSSEAAVVPDAAAGGGAPMPVVSRGREREARLMRYREKRKSRRFEKTIRYASRKAYAETRPRIKGRFAKRTKGGAGADADADADADGEDEEMYSSAAAAVAALMAPGGSDADYGVDGVVPTF
OsBBX13	MKVQCDVCAAEAASVFCCADEAALCDACDRRVHSANKLAGKHRRFSLLQPLASSSSAQKPPLCDICQEKRGFLFCKEDRAILCRECDVTVHTTSELTRRHGRFLLTGVRLSSAPMDSPAPSEEEEEEAGEDYSCSPSSVAGTAAGSASDGSSISEYLTKTLPGWHVEDFLVDEATAASSSSDGLFQGGLLAQIGGVPDGYAAWAGREQLHSGVAVAADERASRERWVPQMNAEWGAGSKRPRASPPCLYW
OsBBX14	MSPPPPPYYHHLLLLRSSPTTTGGGARVLAAAELARMKLLCSACEAAEASVLCCADEAALCARCDRDIHAANRLAGKHLRLPLLSPASSSSSSAAALAPPPPSPPKCDICQESHAYFFCLEDRALLCRSCDVAVHTANAFVSAHRRFLLTGVQVGQEQDEHSPDPPEPSPPPPPPPPASKSDHPAPLYGEGGGGFSWDAADSPAAGGLPDWSAVVDQFGSPPPPRHTDTATVTTPPPTKRSPRAPAFGGQGGMMDWPLGEFFGGFTDFTGGFGFGFGDSGTSKADSGKLGGSTDGSPYYRSSSEDDRNADELFGQVPEIQWSVPELPSPPTASGLHWQRHPAATHGGGGGGPDTTAFVPDICSPDSCFPATTSKRRRQ
OsBBX15	MENEVGCECQLCGGRRGVVFCGAHGGRLCLQCDRALHQAHGGAGDHPRAPLCDSCNAAAAELRLNDGATLCGPCAYPYAYAYPYTYTYVYTGCPTPLEMMRLLHAAPPPPPATCSLQQRGEGEELLPTLLSATATPNTATAAPMAMPPPPLQHHTTTSLIMMIRNIHKREERNRAKLRFSKQIKYACRKAGADARKRVKGRFAKASSSSSSSSSSSSSIDHRL
OsBBX16	MKIQCNACGAAEARVLCCADEAALCTACDEEVHAANKLAGKHQRVPLLSDDGGAAPAAAAPAVPKCDICQEASGYFFCLEDRALLCRDCDVSIHTVNSFVSVHQRFLLTGVQVGLDPADPVPPVADKHVKSAGGSVDSATKHLQRNPTDLSGENSASLPSQNVINGNYSRQSSVTMAKTGQVNWTMSNNTIRSIDPPPKYSSEESPALLLASHTSTMAAYSSQISKDSDRIYNLPFTGGNGSDSLHDWHVDEFFSNSEFGFAEHGSSKGDNAKPGSAGGSPQCRLAEGLFVEGLLGQVPDNPWTVPEVPSPPTASGLYWQNNLLCPSYDSTMFVPEISSLENSQNNFTVSAGLKRRRRQF
OsBBX17	MSSTAKAAAAGAVGAKSARACDGCLRRRARWYCAADDAFLCQGCDTSVHSANPLARRHERLRLRPSSPPPLVPPSGSGRRDEAVPAAWFKRKARTPRSHAAKSAAAFGQLLSRRLVVVPEAAAGSGGDSPEERKDEGEIVEEQEQLLYRVPIFDPALSEFCSPPPLEDAAAAVSCCNEDGAVENPTKPSMTTTTATTPPLQFFPDGQANFGPTDAELREFAADMEALLGRGLDDGNDEDSFCMETLGLIEPVDDDAGRVKVEADGDAGMTLAWCHELDTETSSGEMLDIDFDCGSPQAATTPDEKVGSSGPAAADDDAQLQQSNLALSLNYEAIIESWGTSPWTDGERPHVKLDDSWPRDYSGVWMAAAGVFGHGGEEQALTPRLGMDGGREARVSRYR…
OsBBX18	MNYNFGGNVFDQEVGVGGEGGGGGEGSGCPWARPCDGCRAAPSVVYCRADAAYLCASCDARVHAANRVASRHERVRVCEACERAPAALACRADAAALCVACDVQVHSANPLPAITIPATSVLAEAVVATATVLGDKDEEVDSWLLLSKDSDNNNNNNNNNDNDNNDNNNSNSSNNGMYFGEVDEYFDLVGYNSYYDNRIENNQDRQYGMHEQQEQQQQQQEMQKEFAEKEGSECVVPSQITMLSEQQHSGYGVVGADQAASMTAGVSAYTDSISNSISFSSMEAGIVPDSTVIDMPNSRILTPAGAINLFSGPSLQMSLHFSSMDREARVLRYREKKKARKFEKTIRYETRKAYAEARPRIKGRFAKRSDVQIEVDQMFSTAALSDGSYGTVPWF
OsBBX19	MGALCDFCGEQRSMVYCRSDAASLCLSCDRNVHSANALSRRHTRTLLCDRCASQPAMVRCLVENASLCQNCDWNGHSAGSSAAGHKRQTINCYSGCPSSSELSKIWTFVSDIPNVAPEPNCEQGISMMSISDSGVSNQDNAAGDSSLLDIASATLMSDLGTAGKPKSLIGSSSEAGVNLLPLATDQMAGSVDSTSAKVPYTADQDMFSKDSIYEDFCVDDVDLSFENYEELFGTSHIQTEQLFDDAGIDSYFESKEIPSGNSDEQPKLMQPVTSNAVSADSGMSIPGAKGDSSLCIPVRQARSSISLSFSGLTGESSAGDYQDCGVSPVLLMGEPPWHPPGPEGSFAGATRDDAITRYKEKKKRRKFDKKIRYASRKARADVRKRVKGRFVKAGEAYDY…
OsBBX20	MMELRKYWGVGGRRCGACEASPAAVHCRGCGGVYLCTACDARPGHARAAHERVWVCEVCEVAPAAVTCKADAAVLCAACDADIHDANPLARRHARVPVAPIGSAAAAAVAAEAMLFGVAAAGAEAEAVEDKAAAEHHHHQQRQQHGALNLNVEAKDMKLDYLFSDLDPYLNVEFARFPHADSVVPNGAGAGAAIELDFTCGLGVGVGGAKQSYSSYTATDLAHSGSSSEVGVVPEAMCGGGGAIDLDFTRPKPQPYMPYTATPPPSHSVVSAQMSSSVVDVGVVPERAAAMGEGREARLMRYREKRKNRRFEKTIRYASRKAYAETRPRIKGRFAKRADHDADDADADADDPAAVPSSYMLDFGYGVVPSF
OsBBX21	MGGEAERCALCGAAAAVHCEADAAFLCAACDAKVHGANFLASRHHRRRVAAGAVVVVEVEEEEGYESGASAASSTSCVSTADSDVAASAAARRGRRRRPRAAARPRAEVVLEGWGKRMGLAAGAARRRAAAAGRALRACGGDVAAARVPLRVAMAAALWWEVAAHRVSGVSGAGHADALRRLEACAHVPARLLTAVASSMARARARRRAAADNEEGWDECSCSEAPNALGGPHSFRTTEAPAFSFIASVRWKKRLLIVLAEYKYATSNQFPTLN
OsBBX22	MRVQCDVCAAEPAAVLCCADEAALCSACDRRVHRANRLASKHRRLPLVHPSSSSSGDGGAAAAPLCDVCREKRGLVFCVEDRAILCADCDEPIHSANDLTAKHTRFLLVGAKLSPAALAEQPLPSSDCSSDDDAAAAATEEEYHSSAASTGAAVSAPLDASSNGAGGGGGVGGSSISDYLTTICPGWRVEDLLPDDDAFAAAAAQAGKEKDERVPFLDADLFDVVAGRPEKKGGAWAPHVPHLPAWCLDEVPVVVAASAAPAATPVKAKQGHVRDSHWSDSDAFAVPEFSPPPPPAKRARPSSQFWCF
OsBBX23	MARDDDPAKKLAVDGGVAAAARCCDFCGGLPAVVYCRADSARLCLPCDRHVHAANTVSTR
	HARAPLCSACRAAPAAAFHRGDGFLCSSCDFDERLRRGSIGGGGDELPLDDRAAVEGYTGCPSIGELAAILGVVGGDSDKPADDGWWSASWEEEAPQVLSLDDIIVPTTSCHGLRPLLTPPSPENQSSPDNGELDGEVVRQLGELARSEAAAQATFVAGDQLASWASPEFTSGHGDFGIEAASTTVPSCENETWIMSTDCTDPTDASKTDIAREEAPASSSAEPCLSSLVEISEICRSMSYSGSGIDNGGHDPSTLAIMPTQALPKKGVYDIAYPDRGTVISRYKEKRKNRRFDKQIRYESRKARADGRLRIKGRFAKSN
OsBBX24	MSVAAEGKEKGVGGGGGGAGAGACELCGAAARVYCGADEATLCWGCDAQVHGANFLVARHARALLCRGCARPTPWRAAGPRLGPTASLCERCVRRGGGGRGGGGGGGAAGGGGRGGGGDEEMGGEGDEEEEDEDEEVVVEEEEDEDDEDEEGEGEGENQVVPWAEEAEATPPPVASSTSSSSREAAANGANAADRVKEDQPCSTSQPSLCRYASSAHHGGGGRSDEATSSRNGGGVGGRFLASRHRKRSPSDFRRSGLAQSVSGVQGRNCSNAVVGRNDASMM
OsBBX25	MMASDGSASPASCGGAACGVCGGAATVYCAADAAALCVPCDAAVHAANPLASRHDRVPLAVAMAAASSGVYDHLFAPDDDAASSWAAAAAAGAAVQGQGQGSPNDSSSSFTNDSAGGGGGGGAERSLFDLLSDVDIMSCGGGGLASSFDGAAAPPLWLHPGQLAALTPWSPADSVVVPTSAAGAVAAAAAAREERVRRYREKRKNRKFQKTIRYASRKAYAEARPRIKGRFVKRATTAAASSSSDDDSTAAAGVSGAGGAGAAATKEAKFWLSFSDDGRADGVGFYMDSTTAATAAYGVVPTF
OsBBX26	MKDGGGGGGRGQQQQWPCDYCGEAAAALHCRADAARLCVACDRHVHAANALSRKHVRAPLCAACAARPAAARVASASAPAFLCADCDTGCGGDDGAALRVPVEGFSGCPAAAELAASWGLDLPGGCGGEEEEADDAFFSALDYSMLAVDPVLRDLYVPCDPPEVVVAGGGRRLKGEALGHQLAEMARREAETAHPHTQPHSDLSPRTPRRTSAAASGRLQEKQAPPPLPHAAATAAPLPYTSLLMMAPANCTELMENNRVGDEDENVLWESTAPSVPPTQIWDFNLGKSRDHNENSALEVGFGSNNGGFMIKSYNDMLKEISSGTTKDLEDIYDSRYFAAAEDIMSTNVCQLSSKNPSTRSNKRKASSCASTIDGPTTSTSHVPAASGALGGSSNDRGS…
OsBBX27	MLKLEPEFPGLPQRCDSCRSAPCAFYCLADSAALCATCDADVHSVNPLARRHRRVPMGVVAAPGAGGAFVVRPAGGVNSSWPIREGRRCDYDDDDADAAGEEDEEATSWLLFDPLKDSSDQGLPPFGDALVADFLNLGGGAGEKEDASSSKDCSSSHGKSSEGSHEFAVPGEPVPERQGFGAVSMDITDYDASNFRRGYSFGASLGHSVSMSSLENMSTVPDCGVPDITTSYLRSSKSTIDLFTAAAGSPVAAHSIMSPPQFMGAIDREARVHRYREKRKTRRFEKTIRYASRKAYAETRPRIKGRFAKRSDTDLEVDQYFSTTADSSCGVVPTF
OsBBX28	MTWRSCDYCGEAAAALHCRADAARLCVACDRHVHGANALSRRHVRAPLCARCEARPAAARVAAVAGAGGCGGGGEARFLCAGCADDDGAEAARVPVVGFSGCPGAAELAASWGLDLGGGGGRDEFEEDPFFPEAGYPMLAADRVLRDMYVPCDPPPEVAAGGRGRRLKGDSLCHQLAELARREMESAPAQANSGSISPSARRGSAAAIRHEAAAAAAAQRATLPYKSTPVTEAAGCGDVG
	NGEQFTDDNELVWQRTAPSDPPCQIWDFNLGKSRDHDEHSALELHFGPKDGGFMIKSYNDMIEEVSSSSRKDLQYIYDSTYSFATEDIVSANIYQLTPKQLSTATSGNRRHKNEQHGLTNDGPSSSRIVDVDRTLNSSPEEVAAVLAGENCITDQTVTGADQRNSLKIDSKTIAMNRDNAMQRYREKRKTRRYDKHIRYESRKMRADTRTRVKGRFVRATDIFNVGGGDGG
OsBBX29	MRTICDVCESAPAVLFCVADEAALCRSCDEKVHMCNKLARRHVRVGLADPNKVQRCDICENAPAFFYCEIDGTSLCLSCDMTVHVGGKRTHGRYLLLRQRVEFPGDKPGHMDDVAMQQKDPENRTDQKKAPHSVTKEQMANHHNVSDDPASDGNCDDQGNIDSKMIDLNMRPVRTHGQGSNSQTQGVDVSVNNHDSPGVVPTCNFEREANK
OsBBX30	MKIGCDACEQAEAAVLCCADEAALCRRCDAAVHSANRLAGKHTRVALLLPSSSSAAAGDDDHHPTCDICQEKTGYFFCLEDRALLCRSCDVAVHTATAHAAAHRRFLITGVRIGGSVDAAAAADVIVSPTSSSIAPAGSASSNHAGAAGNNNGRSPAPVRFSGGDGGVEPEQQWPWSDVFAADDDDDVSAAMEQCYYHGISEPHSSSLTG
MaBBX01	MTTSSSKNVANAVGGKTARACDSCITKRARWYCAADDAFLCQACDSSVHSANSLARRHERVRLKTASYKSTGGDEFINCSPFSGFTKKARTPRQGKHKSSSPATNNINNPFHLVPELGFDDVNSNSHEENEEQLLYRVPIFDPFVAELCTSSPSVGSMEGGLGAVIVASAFAPDVENTRSESRAQLGGDSTYEMESFQGLLPSDIELAEFAADVESLLGRGLENECIGMEDLGLIATKHEEGEEWECIRKVKEEGEESHEVLEGDNIDMEKESSFELNFDYDDSHETCEEVKEKCGEQNENNSSYKKEQRKISLQLNYDAVIIAWDSQKCPWTNGDKPNLDADESWLDCMGISGMEVNYPYGELGYGCHPVMVDGGREARVSRYREKRRTRLFSKKIRY…
MaBBX02	MEKICEFCTALRPLVYCNADAAYLCLSCDAKVHWANELSGRHLRTLVCNSCRCDLAYVQCLDHKMLICRDCDQKLHNRSSPHRKRSVKSFIGCPSAKEFATLWGFEFKEIENSVNQKDQFASISCVSTDMNVIKHHIQTSVPSTASRDKHDKGSSSQLGQILYSDQERQIILQQIVDLKRFQLKEERDHSTKINGLQVDEKFNQQAQKSQYFASNLLGEDNSIGELNPETFSSAFSQLDNLSSSSVMDLPLHGELFWTCKSSLQSNQLWPQNIQDLGICEELVCRDDFNIPDVDLTFQNYEELFGGDQDPIRVMFGGTDVSCSSLEKELSVDNSEIDNPSTMEV*
MaBBX03	MKIQCDVCNKNEASLFCTADEAALCIDCDHRVHHANKLASKHHRLSLHNPTPKQHPLCDICQERRAFVLCKQDRAILCKDCDLSIHSVNEFTQKHDRFLLTGVKISTTNSSSSSSSTTSSAFIKSNLVPSSSLIEKSTTPSPTSNLNKVAMEEGSGGSTISQYLIETLPGWQVDDFLDSSSLPFAFSKGDELFDAGIEENLDSFFPNNNLGIWVPQAPPPSLYSSQIMMGQSETTKKVSNNKSNINKSRLRDDHDSNNFTVPQISPVANSKRTRYLW*
MaBBX04	MKIQCDVCEKAEASMFCPSDEAALCHGCDHTIHRANKLATKHARFSLVHLNSKDYPLCDICQERRGYLFCLEDRAILCRECDLPIHRANEHTQKHNRFLLSGVKLSSNSLDPDSSSTSIGSETRNYSSRSKANMLPRSVSNENATSSSMASDTGSVSTSSISEYLIETIPGYCFEDFLDASFPPNNGFCKNNYSAFQYQDLHVNKFLFPQVTCVPLLAQAHSAQLITPTPSNISSVVGVEEIPRVNTSKWRDYGCTVSGTGATFIKKSRHS*
MaBBX05	MLLYSALPMKPPYAPPATTVSTMLTSSPPNTIVSLNHPNSPNHLPLCEICLERRGFVFCQEDRAIVCKECDLKIHGANEHTKKHNRFLLSGIKLLSPAPPAINNGSEEARSFTISEYLINTIPGWKFEDFLDCPSSVPSNQLQQNHIGKNTTLSLAHDDEENISMVSLSGESMCGICVPQAPLYNSKKMDNRSNTIKEDTIFSSSLGDDHFTVPHIIIPYN*
MaBBX06	MGYICDFCGDQRSMVYCRSDAACLCLSCDRNVHSANTLARRHSRTLLCERCSSQPALVRCSEEKISLCQNCDWLGHGNSTSSNHKRQTINCYSGCPSSAELSSIWSFVLDIPSLSETTCEQELGFMSINENRSAWVDPKNQNASDSDKVTDLPDLDKSFAGTSSMPESSKEPRMHDRQDGPSNECVPKMFCPATKCSEVSEDDDDLYGDFDMDEMDINMENYDELFGMALTHSEELFENGGFNSLFGAKAMSAGDSNCQDAIAAEGSSIGHVNAAQPACSTAASADSILSTKTEPNLCITAKPSQSSLSFSGINEDGGAGDYQDCGASSMLLMGEPPWLNTCPENELQLQSANRCSAVMRYKEKKKTRKFDKRVRYASRKERADLRRRVKGRFVKAGEA…
MaBBX07	MKMKCKACELCNQQASIYCPSDSAFLCRNCDDVVHRANFLVARHLRHVLCSKCDGFTGTRISGSTLRHLPSSCRSCSPENHSGDADSQSSSSSESCVTASKKTKSSRIMKSFSSSVTDETSSPAPAKKKMIGSKCVQSVGEEIFVKWRRELELDFPVNGDRMAVEAMAVCLRKWKLLPVKVAAAT
MaBBX08	MLEQEFLTTTSSAATIRSAATWPRTCDTCRSAPCAVFCRADSAYLCAACDARIHAANRVASRHERVWVCEACERAPAAFLCKADAASLCSSCDADIHSANPLASRHQRVPILPISGYLYGPPATLLGAEDEGFVRGGCEVEEEEDEGVDNDMEDENEAASWLLLNPLKNNNINSNNNNNNNNNNTNDHNQQGNNGFLFSGEVDEYLDLVDCNSCGGDENTFTTNNTHHDEYSQQHQQQDHYGVPQKSYVGDSVVPVQQQQLHNFQLGVEFESSKAGFSYNNGGSISQSVSVSSMDVGVVPESTMRDVSMTYSRTPKGTVDLFSGPSIQMSSHFSPMDREARVLRYREKKKTRKFEKTIRYASRKAYAETRPRIKGRFAKRTDVEAEVDQMFSTTLITEV…
MaBBX09	MSFPCDYCDTRSAVLYCKPDSAKLCLVCDQHVHSANALALKHVRFQICQNCKNDAASVRCITENLVQCHRCDWNSHGGDSSSHHHDRRRLDGLTGCPSVHEIVTTLELDLKPNDAVFVCDGPVVPVVKNRDEVYEQVVEVAKRKRNLEEDDNEFRFDDCCNEVDDLLLLQHTPFTSLLNFSSEFDVGAKRNSNEYGNEGGVLLWDRNPTYQPPQLSVTA*
MaBBX10	MGGSPRNPNPSPKLVRPCDYCGNSNAVLYCRADSAKLCFSCDREVHSTNQLFSKHTRYLICDSCNDSPATILCSTESSVFCQNCDWENHNLSLSSPHERRPLEGFTGCPSVTELLSILGLQDIGKKSLLLPQESVGDAFVGYEIEGLSDMFVWDAPSFVTLDDLISSSPSSHNYRAMEVPPLPKNRQAACGRHKEEILNQLREMTKSEPYDPEEYIPPANLSTGFERDIKADIVPSHEWLRESSEPMYQVVPVDTSFKAHHTEEIPVKHFVSAVEEPHTDGNNGGTPSESLKSETLSTTPKAVPPPYELASQERDSALLRYKQKKKTRRYDKHIRYESRKVRAESRTRVKGRFAKIEH*
MaBBX11	MKIQCDVCEKAPATMICCADEAALCAKCDIEVHAANKLASKHQRLHLQSLSNKLPRCDICQDKTAFIFCVEDRALFCENCDESIHLPGSLSANHQRFLATGIRVAMKSNCTKDDEKTHLEPPKRNTHQISLETPSQQVPDFSPSWGVDDLLELADFNSHDKKDPMQFGEMEWFTEEGLFGEGFTQEAMAAAEVPQLPVTHASNNYSSHRNSKSHMSNKKPRIELIRDYDYDDEDEYFTVPDLG*
MaBBX12	MKKNCELCKLPARTFCESDQASLCWDCDSKVHSANFLVERHMRTLLCHACQSETPWKASGARLGNALSLCERCAGERKLHACAGACVEQQEESEGDNDNEEDSDYDSDEEDEDEIDGDEDGDNQVVPWSSMAAPPPASSSSGSEESVTVSKCNDNHDEVVSKLVTTISLKRRRLDHDFQDSDSKNWKNQRREEVDLLGCDGESSAKATMRRYSDGEGREHSQPHN*
MaBBX13	MKIQCNVCEGAEAKVLCCADEAALCWECDEKVHAANKLASKHQRVPLSASSSHMPKCDICQEAFGYFFCLEDRALLCRKCDLAIHTANAYVSGHQRFLLTGVKVGLEAATDPGTSSNSLKTDSGEKVSDTKSSSVSRKVSQMPQSSEYNEMLPTETGGFGEFPPAKVSYGGGSNSGNMSQWSIDEFFSVNDFSQNYNYMDGSSNSRADSGKLEDSDSPILRSNEEEMEYDDYMDRVPDSSWTVPQIPSPPTASGLNWPKNPRYSSDNALFVPDVGFSSMQHPQNSSNFSRPRNHH*
MaBBX14	MGLERGGVGGLKSFRSGWSVPPKLCDSCKLTPAALFCRSDSAFLCINCDSTIHSANKLSSRHERVWMCEVCEQAPASVTCKADAAALCVTCDSDIHSANPLARRHERVPVEPFYDSAESVVKSSTAAAAAAASFNFVVPTDDGYGQDDVEAAAWLIPNPNYGSKLTETQDIKTREMFFSDMDPFLDFDYSNNFQNNNCSNALNDSVVPVQTKPSPAPVMNHNSEACFDIDFCRSKLSSFNYPSHSISHSVSSSSLDVGVVPDGNAVSEISYNFGSESMVSGGVNSNQGVQGATQLCGMDREARVLRYREKRKNRKFEKTIRYASRKAYAETRPRIKGRFAKRTEIDSDVDRLYNPADPLAVPASMLMDSPYGVVPTF*
MaBBX15	MRTLCDACESAAAIVFCAADEAALCRACDEKVHMCNKLASRHVRVGLASPSDVPRCDICENAPAFFYCETDGSSLCLQCDMIVHVGGKRTHGRYLLFRQRVEFPGDKPSNADNPASQPLDPGDIKRVQSPLPKLKMGEKQQNHRVPPVPNSEPDAGGNTKMDNKLIDLNMKPNNRIHEHASNNQP*
MaBBX16	MATKLCDICKSTKATLFCRSDSAFLCLTCDSNIHAANKLASRHHRVTLCQVCEQAPAHVTCKADAANLCISCDHDIHSANPLARRHERVPLTTFHHHNNSHQQQFFSESDPEVTTEEAEAASWLLQTPSNPKFPDLNYSHYSYPEIDDYVSVDAKTDSSEHHSPGTTADGVVPVQSQSKTTTEHEHYSDINMDFSNTKPFTYNFNHTVSSPSMEVGVVPDGNVITDISYCGYRTTAMETVPMTVAVPMTAVEREARVLRYREKRKNRRFEKTIRYASRKAYAETRPRIKGRFAKRSDLNVNLIAEDEYGVVPSC*
MaBBX17	MKIQCDVCEKAPATVICCADEAALCAKCDVEVHAANKLASKHQRLLLQCLSNKLPKCDICQDKPAFIFCVEDRALFCKDCDEPIHVAGSLSANHQRFLATGIRVALASSCTKDNEKSQVEPSNPDTQQVPVKVSPPQEVPSFASSWAVDDFLELTAFDSPDKKQSMEFGEFEWLSDTGLFNDQFPQEGLAAAEVPQLPVMHASGISPYKASKYYMSYKKPRIEVRHEDDDDDEHFMVPDLG*>MaBBX07
MaBBX18	MKIQCDACQKQEASLFCPADEAALCNQCDHNIHYANKLAAKHKRFSLHRPTSKDSPLCDICKERRAYLFCKEDRAILCRECDIPIHKINELTKKHNRFLLTGVKIGASSSYSNPTTSNGSEVRTSSSRPSSFSSQNNSCSRSSFKENMTCETVSTSSISEYLIETIPGYCMEELFDASFAPNNVFCKVISNIQCTFFFS*
MaBBX19	MITEMKGDADAGALGAKTARACDSCLRRRARWFCAADDAFLCHGCDNLVHSANLLASRHERVRLQTASAKVTTTAQAWHSGFTRKARTPRHNKNSSIQQQQQRLKEKVLFNTSFLPLVPELGGEEEQGQELLVDIDEVEEEQLLCRVPVFDVDPFDLETCTVKNDGADFEEMCDLDSFCEFDVDLAEFAANVESLLGVGSSEIQENSSGQVFDYKQENEMDASKNEMLKVKDEELDDLESVFDMTSDDVFHWNIDNNDVSLAQQEKEFVPLSNISVGVSNNSVTKEETKRERFLRLNYEEVITEWSRQGSPSPWTTGNPPKFNSDDDCWQNILGSSGVEGEVRSLRGQLMGSNGDGGREARVSRYREKRRTRLFAKKIRYEVRKLNAEKRPRMKGRFVK…
MaBBX20	MGSLCDFCGDQRSLVYCRSDAASLCLSCDRNVHSANELSKRHSRTVVCERCNLQPAYVRCVEEKVSLCQSCDWSAHGTDPSSSTHKRQSINCFSGCPSASELSSIWPFFSDIPSTGEACEQKLGLMRINENSDNSTRVPPESKNVSGSAQVANLPSKNKSGVDTSSIPESSAEPGILDQAPGSSNESMRKLLCPSRKIPALCEDDNLLDDFNIDEMDFELENYKELFSFALNHSEDYFENGGIDSLFERKDISASAGDSNCQGAVAAEGSSARFVSAIQPACSNAASADSILSTKTEPVIYFTERQSQSNLSFSGVNKDASACDYQECGASSMLLTGEPPWCPPCPNNSIQSANRSNAVMRYKEKKKNRKFDKKVRYASRKARADVRKRVKGRFVKAGE…

## Sheet: Sheet3
MaBBX01	MTTSSSKNVANAVGGKTARACDSCITKRARWYCAADDAFLCQACDSSVHSANSLARRHERVRLKTASYKSTGGDEFINCSPFSGFTKKARTPRQGKHKSSSPATNNINNPFHLVPELGFDDVNSNSHEENEEQLLYRVPIFDPFVAELCTSSPSVGSMEGGLGAVIVASAFAPDVENTRSESRAQLGGDSTYEMESFQGLLPSDIELAEFAADVESLLGRGLENECIGMEDLGLIATKHEEGEEWECIRKVKEEGEESHEVLEGDNIDMEKESSFELNFDYDDSHETCEEVKEKCGEQNENNSSYKKEQRKISLQLNYDAVIIAWDSQKCPWTNGDKPNLDADESWLDCMGISGMEVNYPYGELGYGCHPVMVDGGREARVSRYREKRRTRLFSKKIRY…
MaBBX02	MEKICEFCTALRPLVYCNADAAYLCLSCDAKVHWANELSGRHLRTLVCNSCRCDLAYVQCLDHKMLICRDCDQKLHNRSSPHRKRSVKSFIGCPSAKEFATLWGFEFKEIENSVNQKDQFASISCVSTDMNVIKHHIQTSVPSTASRDKHDKGSSSQLGQILYSDQERQIILQQIVDLKRFQLKEERDHSTKINGLQVDEKFNQQAQKSQYFASNLLGEDNSIGELNPETFSSAFSQLDNLSSSSVMDLPLHGELFWTCKSSLQSNQLWPQNIQDLGICEELVCRDDFNIPDVDLTFQNYEELFGGDQDPIRVMFGGTDVSCSSLEKELSVDNSEIDNPSTMEV*
MaBBX03	MKIQCDVCNKNEASLFCTADEAALCIDCDHRVHHANKLASKHHRLSLHNPTPKQHPLCDICQERRAFVLCKQDRAILCKDCDLSIHSVNEFTQKHDRFLLTGVKISTTNSSSSSSSTTSSAFIKSNLVPSSSLIEKSTTPSPTSNLNKVAMEEGSGGSTISQYLIETLPGWQVDDFLDSSSLPFAFSKGDELFDAGIEENLDSFFPNNNLGIWVPQAPPPSLYSSQIMMGQSETTKKVSNNKSNINKSRLRDDHDSNNFTVPQISPVANSKRTRYLW*
MaBBX04	MKIQCDVCEKAEASMFCPSDEAALCHGCDHTIHRANKLATKHARFSLVHLNSKDYPLCDICQERRGYLFCLEDRAILCRECDLPIHRANEHTQKHNRFLLSGVKLSSNSLDPDSSSTSIGSETRNYSSRSKANMLPRSVSNENATSSSMASDTGSVSTSSISEYLIETIPGYCFEDFLDASFPPNNGFCKNNYSAFQYQDLHVNKFLFPQVTCVPLLAQAHSAQLITPTPSNISSVVGVEEIPRVNTSKWRDYGCTVSGTGATFIKKSRHS*
MaBBX05	MLLYSALPMKPPYAPPATTVSTMLTSSPPNTIVSLNHPNSPNHLPLCEICLERRGFVFCQEDRAIVCKECDLKIHGANEHTKKHNRFLLSGIKLLSPAPPAINNGSEEARSFTISEYLINTIPGWKFEDFLDCPSSVPSNQLQQNHIGKNTTLSLAHDDEENISMVSLSGESMCGICVPQAPLYNSKKMDNRSNTIKEDTIFSSSLGDDHFTVPHIIIPYN*
MaBBX06	MGYICDFCGDQRSMVYCRSDAACLCLSCDRNVHSANTLARRHSRTLLCERCSSQPALVRCSEEKISLCQNCDWLGHGNSTSSNHKRQTINCYSGCPSSAELSSIWSFVLDIPSLSETTCEQELGFMSINENRSAWVDPKNQNASDSDKVTDLPDLDKSFAGTSSMPESSKEPRMHDRQDGPSNECVPKMFCPATKCSEVSEDDDDLYGDFDMDEMDINMENYDELFGMALTHSEELFENGGFNSLFGAKAMSAGDSNCQDAIAAEGSSIGHVNAAQPACSTAASADSILSTKTEPNLCITAKPSQSSLSFSGINEDGGAGDYQDCGASSMLLMGEPPWLNTCPENELQLQSANRCSAVMRYKEKKKTRKFDKRVRYASRKERADLRRRVKGRFVKAGEA…
MaBBX07	MKMKCKACELCNQQASIYCPSDSAFLCRNCDDVVHRANFLVARHLRHVLCSKCDGFTGTRISGSTLRHLPSSCRSCSPENHSGDADSQSSSSSESCVTASKKTKSSRIMKSFSSSVTDETSSPAPAKKKMIGSKCVQSVGEEIFVKWRRELELDFPVNGDRMAVEAMAVCLRKWKLLPVKVAAATSFSLGLRFCGDGCFATCRNLMRLEKISGVPAKLILATHVKLARVFTQQHLELQEGSDES*
MaBBX08	MLEQEFLTTTSSAATIRSAATWPRTCDTCRSAPCAVFCRADSAYLCAACDARIHAANRVASRHERVWVCEACERAPAAFLCKADAASLCSSCDADIHSANPLASRHQRVPILPISGYLYGPPATLLGAEDEGFVRGGCEVEEEEDEGVDNDMEDENEAASWLLLNPLKNNNINSNNNNNNNNNNTNDHNQQGNNGFLFSGEVDEYLDLVDCNSCGGDENTFTTNNTHHDEYSQQHQQQDHYGVPQKSYVGDSVVPVQQQQLHNFQLGVEFESSKAGFSYNNGGSISQSVSVSSMDVGVVPESTMRDVSMTYSRTPKGTVDLFSGPSIQMSSHFSPMDREARVLRYREKKKTRKFEKTIRYASRKAYAETRPRIKGRFAKRTDVEAEVDQMFSTTLITEV…
MaBBX09	MSFPCDYCDTRSAVLYCKPDSAKLCLVCDQHVHSANALALKHVRFQICQNCKNDAASVRCITENLVQCHRCDWNSHGGDSSSHHHDRRRLDGLTGCPSVHEIVTTLELDLKPNDAVFVCDGPVVPVVKNRDEVYEQVVEVAKRKRNLEEDDNEFRFDDCCNEVDDLLLLQHTPFTSLLNFSSEFDVGAKRNSNEYGNEGGVLLWDRNPTYQPPQLSVTA*
MaBBX10	MGGSPRNPNPSPKLVRPCDYCGNSNAVLYCRADSAKLCFSCDREVHSTNQLFSKHTRYLICDSCNDSPATILCSTESSVFCQNCDWENHNLSLSSPHERRPLEGFTGCPSVTELLSILGLQDIGKKSLLLPQESVGDAFVGYEIEGLSDMFVWDAPSFVTLDDLISSSPSSHNYRAMEVPPLPKNRQAACGRHKEEILNQLREMTKSEPYDPEEYIPPANLSTGFERDIKADIVPSHEWLRESSEPMYQVVPVDTSFKAHHTEEIPVKHFVSAVEEPHTDGNNGGTPSESLKSETLSTTPKAVPPPYELASQERDSALLRYKQKKKTRRYDKHIRYESRKVRAESRTRVKGRFAKIEH*
MaBBX11	MKIQCDVCEKAPATMICCADEAALCAKCDIEVHAANKLASKHQRLHLQSLSNKLPRCDICQDKTAFIFCVEDRALFCENCDESIHLPGSLSANHQRFLATGIRVAMKSNCTKDDEKTHLEPPKRNTHQISLETPSQQVPDFSPSWGVDDLLELADFNSHDKKDPMQFGEMEWFTEEGLFGEGFTQEAMAAAEVPQLPVTHASNNYSSHRNSKSHMSNKKPRIELIRDYDYDDEDEYFTVPDLG*
MaBBX12	MKKNCELCKLPARTFCESDQASLCWDCDSKVHSANFLVERHMRTLLCHACQSETPWKASGARLGNALSLCERCAGERKLHACAGACVEQQEESEGDNDNEEDSDYDSDEEDEDEIDGDEDGDNQVVPWSSMAAPPPASSSSGSEESVTVSKCNDNHDEVVSKLVTTISLKRRRLDHDFQDSDSKNWKNQRREEVDLLGCDGESSAKATMRRYSDGEGREHSQPHN*
MaBBX13	MKIQCNVCEGAEAKVLCCADEAALCWECDEKVHAANKLASKHQRVPLSASSSHMPKCDICQEAFGYFFCLEDRALLCRKCDLAIHTANAYVSGHQRFLLTGVKVGLEAATDPGTSSNSLKTDSGEKVSDTKSSSVSRKVSQMPQSSEYNEMLPTETGGFGEFPPAKVSYGGGSNSGNMSQWSIDEFFSVNDFSQNYNYMDGSSNSRADSGKLEDSDSPILRSNEEEMEYDDYMDRVPDSSWTVPQIPSPPTASGLNWPKNPRYSSDNALFVPDVGFSSMQHPQNSSNFSRPRNHH*
MaBBX14	MGLERGGVGGLKSFRSGWSVPPKLCDSCKLTPAALFCRSDSAFLCINCDSTIHSANKLSSRHERVWMCEVCEQAPASVTCKADAAALCVTCDSDIHSANPLARRHERVPVEPFYDSAESVVKSSTAAAAAAASFNFVVPTDDGYGQDDVEAAAWLIPNPNYGSKLTETQDIKTREMFFSDMDPFLDFDYSNNFQNNNCSNALNDSVVPVQTKPSPAPVMNHNSEACFDIDFCRSKLSSFNYPSHSISHSVSSSSLDVGVVPDGNAVSEISYNFGSESMVSGGVNSNQGVQGATQLCGMDREARVLRYREKRKNRKFEKTIRYASRKAYAETRPRIKGRFAKRTEIDSDVDRLYNPADPLAVPASMLMDSPYGVVPTF*
MaBBX15	MRTLCDACESAAAIVFCAADEAALCRACDEKVHMCNKLASRHVRVGLASPSDVPRCDICENAPAFFYCETDGSSLCLQCDMIVHVGGKRTHGRYLLFRQRVEFPGDKPSNADNPASQPLDPGDIKRVQSPLPKLKMGEKQQNHRVPPVPNSEPDAGGNTKMDNKLIDLNMKPNNRIHEHASNNQP*
MaBBX16	MATKLCDICKSTKATLFCRSDSAFLCLTCDSNIHAANKLASRHHRVTLCQVCEQAPAHVTCKADAANLCISCDHDIHSANPLARRHERVPLTTFHHHNNSHQQQFFSESDPEVTTEEAEAASWLLQTPSNPKFPDLNYSHYSYPEIDDYVSVDAKTDSSEHHSPGTTADGVVPVQSQSKTTTEHEHYSDINMDFSNTKPFTYNFNHTVSSPSMEVGVVPDGNVITDISYCGYRTTAMETVPMTVAVPMTAVEREARVLRYREKRKNRRFEKTIRYASRKAYAETRPRIKGRFAKRSDLNVNLIAEDEYGVVPSC*
MaBBX17	MKIQCDVCEKAPATVICCADEAALCAKCDVEVHAANKLASKHQRLLLQCLSNKLPKCDICQDKPAFIFCVEDRALFCKDCDEPIHVAGSLSANHQRFLATGIRVALASSCTKDNEKSQVEPSNPDTQQVPVKVSPPQEVPSFASSWAVDDFLELTAFDSPDKKQSMEFGEFEWLSDTGLFNDQFPQEGLAAAEVPQLPVMHASGISPYKASKYYMSYKKPRIEVRHEDDDDDEHFMVPDLG*
MaBBX18	MKIQCDACQKQEASLFCPADEAALCNQCDHNIHYANKLAAKHKRFSLHRPTSKDSPLCDICKERRAYLFCKEDRAILCRECDIPIHKINELTKKHNRFLLTGVKIGASSSYSNPTTSNGSEVRTSSSRPSSFSSQNNSCSRSSFKENMTCETVSTSSISEYLIETIPGYCMEELFDASFAPNNVFCKVISNIQCTFFFS*
MaBBX19	MITEMKGDADAGALGAKTARACDSCLRRRARWFCAADDAFLCHGCDNLVHSANLLASRHERVRLQTASAKVTTTAQAWHSGFTRKARTPRHNKNSSIQQQQQRLKEKVLFNTSFLPLVPELGGEEEQGQELLVDIDEVEEEQLLCRVPVFDVDPFDLETCTVKNDGADFEEMCDLDSFCEFDVDLAEFAANVESLLGVGSSEIQENSSGQVFDYKQENEMDASKNEMLKVKDEELDDLESVFDMTSDDVFHWNIDNNDVSLAQQEKEFVPLSNISVGVSNNSVTKEETKRERFLRLNYEEVITEWSRQGSPSPWTTGNPPKFNSDDDCWQNILGSSGVEGEVRSLRGQLMGSNGDGGREARVSRYREKRRTRLFAKKIRYEVRKLNAEKRPRMKGRFVK…
MaBBX20	MGSLCDFCGDQRSLVYCRSDAASLCLSCDRNVHSANELSKRHSRTVVCERCNLQPAYVRCVEEKVSLCQSCDWSAHGTDPSSSTHKRQSINCFSGCPSASELSSIWPFFSDIPSTGEACEQKLGLMRINENSDNSTRVPPESKNVSGSAQVANLPSKNKSGVDTSSIPESSAEPGILDQAPGSSNESMRKLLCPSRKIPALCEDDNLLDDFNIDEMDFELENYKELFSFALNHSEDYFENGGIDSLFERKDISASAGDSNCQGAVAAEGSSARFVSAIQPACSNAASADSILSTKTEPVIYFTERQSQSNLSFSGVNKDASACDYQECGASSMLLTGEPPWCPPCPNNSIQSANRSNAVMRYKEKKKNRKFDKKVRYASRKARADVRKRVKGRFVKAGE…

## Sheet: Sheet4
MaBBX01	MTTSSSKNVANAVGGKTARACDSCITKRARWYCAADDAFLCQACDSSVHSANSLARRHERVRLKTASYKSTGGDEFINCSPFSGFTKKARTPRQGKHKSSSPATNNINNPFHLVPELGFDDVNSNSHEENEEQLLYRVPIFDPFVAELCTSSPSVGSMEGGLGAVIVASAFAPDVENTRSESRAQLGGDSTYEMESFQGLLPSDIELAEFAADVESLLGRGLENECIGMEDLGLIATKHEEGEEWECIRKVKEEGEESHEVLEGDNIDMEKESSFELNFDYDDSHETCEEVKEKCGEQNENNSSYKKEQRKISLQLNYDAVIIAWDSQKCPWTNGDKPNLDADESWLDCMGISGMEVNYPYGELGYGCHPVMVDGGREARVSRYREKRRTRLFSKKIRY…
MaBBX02	MEKICEFCTALRPLVYCNADAAYLCLSCDAKVHWANELSGRHLRTLVCNSCRCDLAYVQCLDHKMLICRDCDQKLHNRSSPHRKRSVKSFIGCPSAKEFATLWGFEFKEIENSVNQKDQFASISCVSTDMNVIKHHIQTSVPSTASRDKHDKGSSSQLGQILYSDQERQIILQQIVDLKRFQLKEERDHSTKINGLQVDEKFNQQAQKSQYFASNLLGEDNSIGELNPETFSSAFSQLDNLSSSSVMDLPLHGELFWTCKSSLQSNQLWPQNIQDLGICEELVCRDDFNIPDVDLTFQNYEELFGGDQDPIRVMFGGTDVSCSSLEKELSVDNSEIDNPSTMEV*
MaBBX03	MKIQCDVCNKNEASLFCTADEAALCIDCDHRVHHANKLASKHHRLSLHNPTPKQHPLCDICQERRAFVLCKQDRAILCKDCDLSIHSVNEFTQKHDRFLLTGVKISTTNSSSSSSSTTSSAFIKSNLVPSSSLIEKSTTPSPTSNLNKVAMEEGSGGSTISQYLIETLPGWQVDDFLDSSSLPFAFSKGDELFDAGIEENLDSFFPNNNLGIWVPQAPPPSLYSSQIMMGQSETTKKVSNNKSNINKSRLRDDHDSNNFTVPQISPVANSKRTRYLW*
MaBBX04	MKIQCDVCEKAEASMFCPSDEAALCHGCDHTIHRANKLATKHARFSLVHLNSKDYPLCDICQERRGYLFCLEDRAILCRECDLPIHRANEHTQKHNRFLLSGVKLSSNSLDPDSSSTSIGSETRNYSSRSKANMLPRSVSNENATSSSMASDTGSVSTSSISEYLIETIPGYCFEDFLDASFPPNNGFCKNNYSAFQYQDLHVNKFLFPQVTCVPLLAQAHSAQLITPTPSNISSVVGVEEIPRVNTSKWRDYGCTVSGTGATFIKKSRHS*
MaBBX05	MLLYSALPMKPPYAPPATTVSTMLTSSPPNTIVSLNHPNSPNHLPLCEICLERRGFVFCQEDRAIVCKECDLKIHGANEHTKKHNRFLLSGIKLLSPAPPAINNGSEEARSFTISEYLINTIPGWKFEDFLDCPSSVPSNQLQQNHIGKNTTLSLAHDDEENISMVSLSGESMCGICVPQAPLYNSKKMDNRSNTIKEDTIFSSSLGDDHFTVPHIIIPYN*
MaBBX06	MGYICDFCGDQRSMVYCRSDAACLCLSCDRNVHSANTLARRHSRTLLCERCSSQPALVRCSEEKISLCQNCDWLGHGNSTSSNHKRQTINCYSGCPSSAELSSIWSFVLDIPSLSETTCEQELGFMSINENRSAWVDPKNQNASDSDKVTDLPDLDKSFAGTSSMPESSKEPRMHDRQDGPSNECVPKMFCPATKCSEVSEDDDDLYGDFDMDEMDINMENYDELFGMALTHSEELFENGGFNSLFGAKAMSAGDSNCQDAIAAEGSSIGHVNAAQPACSTAASADSILSTKTEPNLCITAKPSQSSLSFSGINEDGGAGDYQDCGASSMLLMGEPPWLNTCPENELQLQSANRCSAVMRYKEKKKTRKFDKRVRYASRKERADLRRRVKGRFVKAGEA…
MaBBX07	MKMKCKACELCNQQASIYCPSDSAFLCRNCDDVVHRANFLVARHLRHVLCSKCDGFTGTRISGSTLRHLPSSCRSCSPENHSGDADSQSSSSSESCVTASKKTKSSRIMKSFSSSVTDETSSPAPAKKKMIGSKCVQSVGEEIFVKWRRELELDFPVNGDRMAVEAMAVCLRKWKLLPVKVAAAT
MaBBX08	MLEQEFLTTTSSAATIRSAATWPRTCDTCRSAPCAVFCRADSAYLCAACDARIHAANRVASRHERVWVCEACERAPAAFLCKADAASLCSSCDADIHSANPLASRHQRVPILPISGYLYGPPATLLGAEDEGFVRGGCEVEEEEDEGVDNDMEDENEAASWLLLNPLKNNNINSNNNNNNNNNNTNDHNQQGNNGFLFSGEVDEYLDLVDCNSCGGDENTFTTNNTHHDEYSQQHQQQDHYGVPQKSYVGDSVVPVQQQQLHNFQLGVEFESSKAGFSYNNGGSISQSVSVSSMDVGVVPESTMRDVSMTYSRTPKGTVDLFSGPSIQMSSHFSPMDREARVLRYREKKKTRKFEKTIRYASRKAYAETRPRIKGRFAKRTDVEAEVDQMFSTTLITEV…
MaBBX09	MSFPCDYCDTRSAVLYCKPDSAKLCLVCDQHVHSANALALKHVRFQICQNCKNDAASVRCITENLVQCHRCDWNSHGGDSSSHHHDRRRLDGLTGCPSVHEIVTTLELDLKPNDAVFVCDGPVVPVVKNRDEVYEQVVEVAKRKRNLEEDDNEFRFDDCCNEVDDLLLLQHTPFTSLLNFSSEFDVGAKRNSNEYGNEGGVLLWDRNPTYQPPQLSVTA*
MaBBX10	MGGSPRNPNPSPKLVRPCDYCGNSNAVLYCRADSAKLCFSCDREVHSTNQLFSKHTRYLICDSCNDSPATILCSTESSVFCQNCDWENHNLSLSSPHERRPLEGFTGCPSVTELLSILGLQDIGKKSLLLPQESVGDAFVGYEIEGLSDMFVWDAPSFVTLDDLISSSPSSHNYRAMEVPPLPKNRQAACGRHKEEILNQLREMTKSEPYDPEEYIPPANLSTGFERDIKADIVPSHEWLRESSEPMYQVVPVDTSFKAHHTEEIPVKHFVSAVEEPHTDGNNGGTPSESLKSETLSTTPKAVPPPYELASQERDSALLRYKQKKKTRRYDKHIRYESRKVRAESRTRVKGRFAKIEH*
MaBBX11	MKIQCDVCEKAPATMICCADEAALCAKCDIEVHAANKLASKHQRLHLQSLSNKLPRCDICQDKTAFIFCVEDRALFCENCDESIHLPGSLSANHQRFLATGIRVAMKSNCTKDDEKTHLEPPKRNTHQISLETPSQQVPDFSPSWGVDDLLELADFNSHDKKDPMQFGEMEWFTEEGLFGEGFTQEAMAAAEVPQLPVTHASNNYSSHRNSKSHMSNKKPRIELIRDYDYDDEDEYFTVPDLG*
MaBBX12	MKKNCELCKLPARTFCESDQASLCWDCDSKVHSANFLVERHMRTLLCHACQSETPWKASGARLGNALSLCERCAGERKLHACAGACVEQQEESEGDNDNEEDSDYDSDEEDEDEIDGDEDGDNQVVPWSSMAAPPPASSSSGSEESVTVSKCNDNHDEVVSKLVTTISLKRRRLDHDFQDSDSKNWKNQRREEVDLLGCDGESSAKATMRRYSDGEGREHSQPHN*
MaBBX13	MKIQCNVCEGAEAKVLCCADEAALCWECDEKVHAANKLASKHQRVPLSASSSHMPKCDICQEAFGYFFCLEDRALLCRKCDLAIHTANAYVSGHQRFLLTGVKVGLEAATDPGTSSNSLKTDSGEKVSDTKSSSVSRKVSQMPQSSEYNEMLPTETGGFGEFPPAKVSYGGGSNSGNMSQWSIDEFFSVNDFSQNYNYMDGSSNSRADSGKLEDSDSPILRSNEEEMEYDDYMDRVPDSSWTVPQIPSPPTASGLNWPKNPRYSSDNALFVPDVGFSSMQHPQNSSNFSRPRNHH*
MaBBX14	MGLERGGVGGLKSFRSGWSVPPKLCDSCKLTPAALFCRSDSAFLCINCDSTIHSANKLSSRHERVWMCEVCEQAPASVTCKADAAALCVTCDSDIHSANPLARRHERVPVEPFYDSAESVVKSSTAAAAAAASFNFVVPTDDGYGQDDVEAAAWLIPNPNYGSKLTETQDIKTREMFFSDMDPFLDFDYSNNFQNNNCSNALNDSVVPVQTKPSPAPVMNHNSEACFDIDFCRSKLSSFNYPSHSISHSVSSSSLDVGVVPDGNAVSEISYNFGSESMVSGGVNSNQGVQGATQLCGMDREARVLRYREKRKNRKFEKTIRYASRKAYAETRPRIKGRFAKRTEIDSDVDRLYNPADPLAVPASMLMDSPYGVVPTF*
MaBBX15	MRTLCDACESAAAIVFCAADEAALCRACDEKVHMCNKLASRHVRVGLASPSDVPRCDICENAPAFFYCETDGSSLCLQCDMIVHVGGKRTHGRYLLFRQRVEFPGDKPSNADNPASQPLDPGDIKRVQSPLPKLKMGEKQQNHRVPPVPNSEPDAGGNTKMDNKLIDLNMKPNNRIHEHASNNQP*
MaBBX16	MATKLCDICKSTKATLFCRSDSAFLCLTCDSNIHAANKLASRHHRVTLCQVCEQAPAHVTCKADAANLCISCDHDIHSANPLARRHERVPLTTFHHHNNSHQQQFFSESDPEVTTEEAEAASWLLQTPSNPKFPDLNYSHYSYPEIDDYVSVDAKTDSSEHHSPGTTADGVVPVQSQSKTTTEHEHYSDINMDFSNTKPFTYNFNHTVSSPSMEVGVVPDGNVITDISYCGYRTTAMETVPMTVAVPMTAVEREARVLRYREKRKNRRFEKTIRYASRKAYAETRPRIKGRFAKRSDLNVNLIAEDEYGVVPSC*
MaBBX17	MKIQCDVCEKAPATVICCADEAALCAKCDVEVHAANKLASKHQRLLLQCLSNKLPKCDICQDKPAFIFCVEDRALFCKDCDEPIHVAGSLSANHQRFLATGIRVALASSCTKDNEKSQVEPSNPDTQQVPVKVSPPQEVPSFASSWAVDDFLELTAFDSPDKKQSMEFGEFEWLSDTGLFNDQFPQEGLAAAEVPQLPVMHASGISPYKASKYYMSYKKPRIEVRHEDDDDDEHFMVPDLG*>MaBBX07	MKMKCKACELCNQQASIYCPSDSAFLCRNCDDVVHRANFLVARHLRHVLCSKCDGFTGTRISGSTLRHLPSSCRSCSPENHSGDADSQSSSSSESCVTASKKTKSSRIMKSFSSSVTDETSSPAPAKKKMIGSKCVQSVGEEIFVKWRRELELDFPVNGDRMAVEAMAVCLRKWKLLPVKVAAATSFSLGLRFCGDGCFATCRNLMRLEKISGVPAKLILATHVKLARVFTQQHLELQEGSDES*
MaBBX18	MKIQCDACQKQEASLFCPADEAALCNQCDHNIHYANKLAAKHKRFSLHRPTSKDSPLCDICKERRAYLFCKEDRAILCRECDIPIHKINELTKKHNRFLLTGVKIGASSSYSNPTTSNGSEVRTSSSRPSSFSSQNNSCSRSSFKENMTCETVSTSSISEYLIETIPGYCMEELFDASFAPNNVFCKVISNIQCTFFFS*
MaBBX19	MITEMKGDADAGALGAKTARACDSCLRRRARWFCAADDAFLCHGCDNLVHSANLLASRHERVRLQTASAKVTTTAQAWHSGFTRKARTPRHNKNSSIQQQQQRLKEKVLFNTSFLPLVPELGGEEEQGQELLVDIDEVEEEQLLCRVPVFDVDPFDLETCTVKNDGADFEEMCDLDSFCEFDVDLAEFAANVESLLGVGSSEIQENSSGQVFDYKQENEMDASKNEMLKVKDEELDDLESVFDMTSDDVFHWNIDNNDVSLAQQEKEFVPLSNISVGVSNNSVTKEETKRERFLRLNYEEVITEWSRQGSPSPWTTGNPPKFNSDDDCWQNILGSSGVEGEVRSLRGQLMGSNGDGGREARVSRYREKRRTRLFAKKIRYEVRKLNAEKRPRMKGRFVK…
MaBBX20	MGSLCDFCGDQRSLVYCRSDAASLCLSCDRNVHSANELSKRHSRTVVCERCNLQPAYVRCVEEKVSLCQSCDWSAHGTDPSSSTHKRQSINCFSGCPSASELSSIWPFFSDIPSTGEACEQKLGLMRINENSDNSTRVPPESKNVSGSAQVANLPSKNKSGVDTSSIPESSAEPGILDQAPGSSNESMRKLLCPSRKIPALCEDDNLLDDFNIDEMDFELENYKELFSFALNHSEDYFENGGIDSLFERKDISASAGDSNCQGAVAAEGSSARFVSAIQPACSNAASADSILSTKTEPVIYFTERQSQSNLSFSGVNKDASACDYQECGASSMLLTGEPPWCPPCPNNSIQSANRSNAVMRYKEKKKNRKFDKKVRYASRKARADVRKRVKGRFVKAGE…
