# Supplementary material for: Characterization of B-box family genes and their expression profiles under abiotic stresses in the Melilotus albus
Source: Front Plant Sci. 2022 Sep 29;13:990929. doi: 10.3389/fpls.2022.990929 (PMC9559383; doi:10.3389/fpls.2022.990929)
Supplement: Supplementary file 2 [file Table_2.XLSX]

## Sheet: Sheet1
Table S2. Relative expression of 20 genes by qRT-PCR
gene ID	CK	NaCl (200 mmol/L)						Cold(4°C low temperature)						Dark
	0	3h	6h	9h	12h	24h	48h	3h	6h	9h	12h	24h	48h	3h	6h	9h	12h	24h	48h
MaBBX01	1.00388	0.376808	0.00412372	0.00303618	0.702239	0.00346519	1.78994	0.00152686	0.0715854	0.0218687	0.232344	1.45375	1.01699	5.99721	6.84305	1.89413	0.975988	8.6926	4.02183
MaBBX02	1.00619	0.826748	0.0669321	0.374794	0.0496795	0.201496	0.508625	0.0422175	0.0863333	0.0015739	0.104444	0.407214	0.151595	3.20807	3.21211	1.07576	0.554308	1.9387	4.83121
MaBBX03	0.905775	6.58169	0.107414	2.49222	1.02873	3.26419	3.74179	0.321171	2.42498	1.86471	2.21042	2.99427	2.31452	20.1499	18.5638	21.2565	10.9529	22.6158	8.5113
MaBBX04	1.07807	6.30423	1.89313	0.925699	1.98212	2.02863	1.38129	0.595833	1.26479	20.006	0.898768	1.14697	1.35047	28.919	34.4801	65.2005	33.5958	6.16642	6.48264
MaBBX05	0.819465	5.37647	0.325964	1.95972	1.08166	5.25085	2.17085	0.326153	2.19714	1.85196	1.36598	7.72978	2.95925	34.4784	16.3264	9.60773	4.95057	20.63	6.92316
MaBBX06	0.814022	1.07992	0.338777	0.347124	0.397192	0.625564	0.192713	0.0881971	0.368146	2.3664	0.223477	0.109557	0.330584	2.78572	27.9132	26.9167	13.8694	2.24964	1.71363
MaBBX07	0.880192	2.13232	0.873595	0.132481	2.01578	0.636362	0.386344	0.163057	0.487923	1.20308	0.26184	0.773049	0.77804	3.44321	12.3404	15.863	8.17374	2.08483	4.49887
MaBBX08	1.12587	12.229	2.00727	1.86767	0.701107	1.74757	1.28652	0.532423	1.57904	0.872309	0.70463	2.3171	1.32641	22.2175	52.0099	11.5274	5.93975	9.65534	6.7905
MaBBX09	1.01098	8.01201	0.893066	0.200088	0.255527	1.15393	1.0744	0.387717	1.42866	10.604	0.13377	0.817457	0.80358	7.65251	7.22123	5.71208	2.94326	3.62471	3.3678
MaBBX10	1.03667	0.677092	0.450126	0.0369968	0.26263	1.09375	1.18225	0.072815	0.369798	0.21073	0.252801	0.553157	2.20913e-05	7.21719	2.25659	9.31615	4.80033	2.36641	0.423074
MaBBX11	1.10623	4.68568	1.42869	2.3444	9.37887	2.59553	3.28644	0.375764	7.23604	3.04026	0.768105	28.7903	0.85437	24.8311	11.2985	10.7664	5.5476	133.106	130.782
MaBBX12	0.897738	0.508658	0.114627	0.0439817	0.059922	0.200749	0.194662	0.0920897	0.0662555	0.308838	0.0496334	0.180634	1.28585	1.30962	3.15073	1.13433	0.584487	0.601621	9.82056
MaBBX13	1.02366	14.8368	5.51073	2.76232	5.9216	15.8258	15.1638	1.17456	1.38524	28.1593	3.26452	23.2507	85.9191	175.719	80.3586	27.461	14.1498	0.14857	391.18
MaBBX14	1.05488	3.19435	0.245028	0.122111	1.05313	1.04483	1.07259	0.0646782	0.161214	0.935384	0.387356	0.567186	0.604704	2.33026	1.53708	1.4274	0.735498	1.02579	1.14226
MaBBX15	0.867065	1.4659	0.468593	0.28937	0.0866452	0.274063	0.27814	0.149429	1.15637	0.733153	0.107005	0.311404	9.09936	8.5863	9.49183	1.37937	0.71075	1.30677	34.8871
MaBBX16	1.00424	4.4357	0.507688	0.658517	1.42133	2.25801	2.37684	0.123112	0.244605	1.7976	0.319011	4.88373	6.39811	7.56147	16.4469	18.7269	9.64942	19.9394	79.4648
MaBBX17	0.795899	2.19052	0.632877	0.210552	0.920243	2.21706	1.7616	0.389766	0.466463	1.46352	0.299778	0.920206	3.17616	19.9691	9.95132	4.79273	2.46955	3.55182	12.9765
MaBBX18	0.846021	5.02437	0.112336	0.426677	0.421517	1.09081	0.432614	0.298618	0.246001	0.32321	1.04205	2.21448	0.362051	3.40508	10.0476	10.6216	5.47298	14.3586	0.867858
MaBBX19	0.907492	8.78866	0.202392	0.424978	0.0887353	0.355067	0.631552	1.23177	1.2375	0.129537	0.132816	0.371555	0.561173	4.79339	9.20606	0.756822	0.389968	1.3381	1.91031
MaBBX20	1.01609	10.6512	0.646082	1.1885	0.242832	1.19716	1.02791	0.649185	1.40706	1.0707	0.48679	1.64274	0.829839	13.8029	69.704	2.02409	1.04295	6.65666	4.7838
