# Supplementary material for: Characterization of B-box family genes and their expression profiles under abiotic stresses in the Melilotus albus
Source: Front Plant Sci. 2022 Sep 29;13:990929. doi: 10.3389/fpls.2022.990929 (PMC9559383; doi:10.3389/fpls.2022.990929)
Supplement: Supplementary file 3 [file Table_3.XLSX]

## Sheet: Sheet1
Table S3.Consiconserved motifs of MaBBX
Logo	Name
Motif1	RASVFCRADEAALCLSCDSKVHSANKLASRHERVLL
Motif2	ADREARVLRYREKKKTRKFEKKIRYASRKAYAETRPRIKGRFVKR
Motif3	CDICQEAPAYVFCKEDRALLCRSCDWSIH
Motif4	MKIQCDVC
Motif5	ANPLTRKHQRFLLTGVKV
