# Supplementary material for: Characterization of B-box family genes and their expression profiles under abiotic stresses in the Melilotus albus
Source: Front Plant Sci. 2022 Sep 29;13:990929. doi: 10.3389/fpls.2022.990929 (PMC9559383; doi:10.3389/fpls.2022.990929)
Supplement: Supplementary file 4 [file Table_4.XLSX]

## Sheet: Sheet1
Table S4 The 2.0 kb sequence upstream of the Melilotus albus BBX gene promoter
	MaBBX01	MaBBX02	MaBBX03	MaBBX04	MaBBX05	MaBBX06	MaBBX07	MaBBX08	MaBBX09	MaBBX10	MaBBX11	MaBBX12	MaBBX13	MaBBX14	MaBBX15	MaBBX16	MaBBX17	MaBBX18	MaBBX19	MaBBX20
3-AF1 binding site							1						1	1		1
ACE				1						1				1	1
AE-box				1		1				1								1	2
ATC-motif								1												1
ATCT-motif							3				1		1		1				1
Box 4	1			4		1	7	4	5	2	7	2	3	4	1		1		7
Box II							1													2
chs-CMA1a			1					1		1	1		1
chs-CMA2a														2
GA-motif						1		2						1			1
Gap-box						1	1				1									1
GATA-motif		2				2	1	1						4		2
G-box	1			6	4		8	6	7			1	4	7		6		3	3	2
GT1-motif				2		1	2		2			1	3	2		4	1		7	6
I-box	1	1				1		1			1	1		1		1
LAMP-element						1					1						1			3
MRE									2					3			1
TCCC-motif				1			1							2			1		1	1
TCT-motif	1				4	3			1		2	4	1	3	3			1	2	1
ABRE	1	3		5			4	3	7				5	7		8		2	3	1
AuxRR-core	2										1								1	5
CGTCA-motif	2			2		1	1		2		1			1	3		1	1
GARE-motif											1		1	1		1				1
P-box			1			3		1				1		1	1					1
TATC-box																			1
TCA-element		2		2						1		2		4	1	1			2
TGACG-motif	2			2		1	1		2		1			1	3	1	1	1
TGA-element							1		2								1			1
LTR									3		1	1							1
MBS		1									3	1	1	3					1
TC-rich repeats		1		1		1				1	1	3		1	3	2				1
ARE	2	1				3	2	2	3	2		2	4	2	4	1			5
AT-rich element														1						4
CAT-box						1			1	1				1				1
CCAAT-box																			1
GC-motif									1	1									1
GCN4_motif				2					1	1	1				1				1
MBSI																			1
O2-site	1				2				2	1						1
