# Supplementary material for: Characterization of B-box family genes and their expression profiles under abiotic stresses in the Melilotus albus
Source: Front Plant Sci. 2022 Sep 29;13:990929. doi: 10.3389/fpls.2022.990929 (PMC9559383; doi:10.3389/fpls.2022.990929)
Supplement: Supplementary file 5 [file Table_5.XLSX]

## Sheet: Sheet1
Table S5. The primer designed for qRT-PCR
gene ID	FORWARD	REVERSE
β- Tubulin	GAATCTCATCCCTTTCCCTCG	CATTTGCTGTGTCAGCTCTGG
MaBBX01	AGTTCTCCGTCCGTTGGTTCAATG	CTCTGCTTTCGCTTCTGGTGTTTTC
MaBBX02	CCTCGTGTGTAACTCGTGCAGATG	ATGCGGTGAAGACCTATTGTGTAGC
MaBBX03	GCCGATGAAGCCGCCTTATGTATAG	AGGAGTTGGGTTGTGAAGAGAGAGG
MaBBX04	GCTGAGGCTTCCATGTTCTGTCC	AGCTTGTTGGCACGGTGAATGG
MaBBX05	CTGCCGATGAAGCCGCCTTATG	TAGGGTGGTTGAGAGACACGATGG
MaBBX06	ACTGTCCTTCCGATTCCGCTTTTC	AACCGTCGCATTTGGAGCAGAG
MaBBX07	TCCACTCTGCTAACCCTCTTGCTAG	CATCCTCCTCTTCCTCCACCTCAC
MaBBX08	AATGATGATGCTTCAGGTGGTGGAG	ACGAACCGAAGGATTGTAACTGGAC
MaBBX09	CACCGCTGCGATTGGAACTCTC	GCGTCGTTCGGCTTCAAATCAAG
MaBBX10	GCGTCGTTCGGCTTCAAATCAAG	GTGTCCCTCCGTTGTTACCATCG
MaBBX11	AACTCCTTCTCAACAAGTGCCTGAC	AGACCCTCCTCTGTGAACCATTCC
MaBBX12	CCGACGAGGAGGATGAGGATGAG	TTGCTAACCGTAACCGACTCTTCAC
MaBBX13	GGGCTGACAGTGGTAAACTTGAGG	TAGGTGGTGAAGGGATCTGAGGAAC
MaBBX14	TGTGGATGTGTGAAGTCTGCGAAC	GTGGATTGGCGGAGTGGATGTC
MaBBX15	TGCAGACAACCCAGCTTCACAAC	GTATTCCCACCAGCATCAGGTTCTG
MaBBX16	GCCGATGCCGCTAATCTCTGTATC	TGTGGTGGTGGAAGGTGGTGAG
MaBBX17	GTTCCCGTCAAAGTTTCTCCTCCTC	ACCTGTGTCCGATAGCCATTCAAAC
MaBBX18	GCTGCCAAACACAAACGCTTCTC	CGCCTCTCCTTGCAGATATCACAG
MaBBX19	GGCACAGTGGATTCACAAGAAAAGC	TCACCTCCAAGTTCAGGAACAAGTG
MaBBX20	AATTGCTTCTCTGGCTGTCCTTCAG	TTCTGTTCACATGCTTCACCCGTAG
