# Supplementary material for: Characterization of B-box family genes and their expression profiles under abiotic stresses in the Melilotus albus
Source: Front Plant Sci. 2022 Sep 29;13:990929. doi: 10.3389/fpls.2022.990929 (PMC9559383; doi:10.3389/fpls.2022.990929)
Supplement: Supplementary file 6 [file Table_6.XLSX]

## Sheet: Sheet1
Table S6.The cloning primers for MaBBX15
MaBBX15-F	cagtGGTCTCacaacatgcgaacgctttgtgatgcttgtgag
MaBBX15-R	cagtGGTCTCatacatggctgattatttgatgcatgttcatgtattctgttg
