# Supplementary material for: Characterization of B-box family genes and their expression profiles under abiotic stresses in the Melilotus albus
Source: Front Plant Sci. 2022 Sep 29;13:990929. doi: 10.3389/fpls.2022.990929 (PMC9559383; doi:10.3389/fpls.2022.990929)
Supplement: Supplementary file 8 [file Data_Sheet_1.ZIP]

Archive with 20 entries (20 files):
- Additional file2/MaBBX01.pdf
- Additional file2/MaBBX02.pdf
- Additional file2/MaBBX03.pdf
- Additional file2/MaBBX04.pdf
- Additional file2/MaBBX05.pdf
- Additional file2/MaBBX06.pdf
- Additional file2/MaBBX07.pdf
- Additional file2/MaBBX08.pdf
- Additional file2/MaBBX09.pdf
- Additional file2/MaBBX10.pdf
- Additional file2/MaBBX11.pdf
- Additional file2/MaBBX12.pdf
- Additional file2/MaBBX13.pdf
- Additional file2/MaBBX14.pdf
- Additional file2/MaBBX15.pdf
- Additional file2/MaBBX16.pdf
- Additional file2/MaBBX17.pdf
- Additional file2/MaBBX18.pdf
- Additional file2/MaBBX19.pdf
- Additional file2/MaBBX20.pdf
